# Supplementary material for: Quid est Clea helena? Evidence for a previously unrecognized radiation of assassin snails (Gastropoda: Buccinoidea: Nassariidae)
Source: PeerJ. 2017 Aug 11;5:e3638. doi: 10.7717/peerj.3638 (PMC5555293; doi:10.7717/peerj.3638)
Supplement: Supplemental Information 1 [file peerj-05-3638-s001.txt]

>Nassodonta_dorri_MNHNIM200920638
-ACATTATATATTTTATTTGGGATATGATCAGGTTTAGTGGGTACGGGACTAAGATTGCTTATTCGAGCTGAATTAGGTCAACCTGGGGCATTATTAGGGGACGATCAACTTTACAATGTTATTGTTACAGCCCATGCATTTGTTATAATTTTCTTTTTAGTTATACCAATAATGATTGGGGGATTTGGGAATTGACTCGTTCCGTTAATATTAGGAGCCCCTGATATAGCATTTCCTCGTTTGAATAATATAAGTTTTTGACTTTTACCACCAGCTCTATTTTTATTACTGTCTTCGGCTGCTGTAGAAAGAGGGGTTGGTACTGGCTGAACTGTATATCCTCCTTTGGCAGGAAACATTGCCCACGCGGGAGGGTCTGTAGATCTGGCAATTTTTTCTCTTCATCTTGCTGGGGCTTCATCTATTTTAGGAGCTGTTAATTTCATTACAACTATTATTAATATACGATGACGTGGGATGCAATTTGAACGACTTCCTTTATTTGTCTGGTCTGTGAAAATTACAGCAATTTTACTTCTATTATCTTTACCGGTATTAGCCGGAGCTATTACTATATTGCTAACTGACCGAAACTTTAATACAGCATTTTTTGACCCGGCAGGAGGAGGAGATCCTATTCTGTACCAACACCTTTTCAAAAACATCGCTCTTTGTAACTTTTAAATAGAGAGTCGGACCTGCCCAGTGAATTTTTTTTAACGGCCGCGGTACTCTGACCGTGCAAAGGTAGCATAATCATTTGCCTTATAATTGAAGGCTAGTATGAATGGTTTGACAAGAATACGGCTGTCTCTCTATAATTTTATAGAATCTTATCTTCAGGTGAAGAAGCCTGGATTTAACTAATAGACAAGAAGACCCTATCGAGCTTG-AAAAAAGTTAGTAGAATAAATATATTAATTACATTAAAAAATTAACTACTATTAATTTTAGTTGGGGCGACTAGGGAACATTTAAAGCTTCCCTTAAATTGTAAAAAT-TAACATATTATGATCCG-AACTTACCGATTAAAGAAATTAGTTACCGTAGGGATAACAGCATTATCTTTTTTAAGAGTTCTTATCGAAAAAAAGGTTTGTGACCTCGATGTTGGACCAGGATACCCCAAAGATGCAGAAGTCTTTAAAGGTTGGTCTGTTCGACCATTAAAATCCTACGTGACAGAGCCTTATTCAAGCTGTTTTTATCAACAGTATTTACTTTCAAGTCCGCCTTCTAATTAGCAATTTCAGCAAATTTT-TCGTA-TTATAACTTTAATAATTGTAACCCATCTTCTCCCTAATATAAGCTGCACCTTGATCTGACGTGCCAACTT-TAAATATTAATATTGCTAACTTCTGATTTCTTAAAAGTTACCTGACGACGACGGTATACAGACTGCGATACTAATTAGGGTTAGGTACAGCGTGGATTGTCGATTACGAGACAGGTTCCCCTGATGGGTCTAGAACACCGCCAAGCCCTTTGAGTTTTAAATTTTTGAAATTCATAGTACTCTGGTAAATTCAATTTG-ATTTACAATCATGAATAATGGGGTATCTAATCCCAGTTTCCCTCACGATTTTCACAGATTCGGCTTTAATTAGTTAGTATAAAAATAGTTGTCTATATTCAAATTTTACTTTTTTATAGGCAGTCAACAAACT----TTATATCTTGAGCCTAACTGTCTTTTTACCCAAATATATAATTTAATCTATTGGTTTAA-----
>Nassodonta_dorri_MNHNIM200920640
-ACATTATATATTTTATTTGGGATATGATCAGGTTTAGTGGGTACGGGACTAAGATTGCTTATTCGAGCTGAATTAGGTCAACCTGGGGCATTATTAGGGGACGATCAACTTTACAATGTTATTGTTACAGCCCATGCATTTGTTATAATTTTCTTTTTAGTTATGCCAATAATGATTGGGGGATTTGGGAATTGACTCGTTCCGTTAATATTAGGAGCCCCTGATATAGCATTTCCTCGTTTGAATAATATAAGTTTTTGACTTTTACCACCAGCTCTATTTTTATTACTGTCTTCGGCTGCTGTAGAAAGAGGGGTTGGTACTGGCTGAACTGTATATCCTCCTTTGGCAGGAAACATTGCCCACGCGGGAGGGTCTGTAGATCTGGCAATTTTTTCTCTTCATCTTGCTGGGGCTTCATCTATTTTAGGAGCTGTTAATTTCATTACAACTATTATTAATATACGATGACGTGGGATGCAATTTGAACGACTTCCTTTATTTGTCTGGTCTGTGAAAATTACAGCAATTTTACTTCTATTATCTTTACCGGTATTAGCCGGAGCTATTACTATATTGCTAACTGACCGAAACTTTAATACAGCAATTTTTGACCCGGCAGGAGGAGGAGATCCTATTCTGTACCAACACCTTTTCAAAAACATCGCTCTTTGTAACTTTTAAATAGAGAGTCGGACCTGCCCAGTGAATTTTTTTTAACGGCCGCGGTACTCTGACCGTGCAAAGGTAGCATAATCATTTGCCTTATAATTGAAGGCTAGTATGAATGGTTTGACAAGAATACGGCTGTCTCTCTATAATTTTATAGAATCTTATCTTCAGGTGAAGAAGCCTGGATTTAACTAATAGACAAGAAGACCCTATCGAGCTTG-AAAAAAGTTAGTAGAATAAATATATTAATTACATTAAAAAATTAACTACTATTAATTTTAGTTGGGGCGACTAGGGAACATTTAAAGCTTCCCTTAAATTGTAAAAAT-TAACATATTATGATCCG-AACTTACCGATTAAAGAAATTAGTTACCGTAGGGATAACAGCATTATCTTTTTTAAGAGTTCTTATCGAAAAAAAGGTTTGTGACCTCGATGTTGGACCAGGATACCCCAAAGATGCAGAAGTCTTTAAAGGTTGGTCTGTTCGACCATTAAAATCCTACGTGACAGAGCCTTATTCAAGCTGTTTTTATCAACAGTATTTACTTTCAAGTCCGCCTTCTAATTAGCAATTTCAGCAAATTTT-TCGTA-TTATAACTTTAATAATTGTAACCCATCTTCTCCCTAATATAAGCTGCACCTTGATCTGACGTGCCAACTT-TAAATATTAATATTGCTAACTTCTGATTTCTTAAAAGTTACCTGACGACGACGGTATACAGACTGCGATACTAATTAGGGTTAGGTACAGCGTGGATTGTCGATTACGAGACAGGTTCCCCTGATGGGTCTAGAACACCGCCAAGCCCTTTGAGTTTTAAATTTTTGAAATTCATAGTACTCTGGTAAATTCAATTTG-ATTTACAATCATGAATAATGGGGTATCTAATCCCAGTTTCCCTCACGATTTTCACAGATTCGGCTTTAATTAGTTAGTATAAAAATAGTTGTCTATATTCAAATTTTACTTTTTTATAGGCAGTCAACAAACT----TTATATCTTGAGCCTAACTGTCTTTTTACCCAAATATATAATTTAATCTATTGGTTTAACCC--
>Nassodonta_dorri_MNHNIM200920642
-ACATTATATATTTTATTTGGGATATGATCAGGTTTAGTGGGTACGGGACTAAGATTGCTTATTCGAGCTGAATTAGGTCAACCTGGGGCATTATTAGGGGACGATCAACTTTACAATGTTATTGTTACAGCCCATGCATTTGTTATAATTTTCTTTTTAGTTATACCAATAATGATTGGGGGATTTGGGAATTGACTCGTTCCGTTAATATTAGGAGCCCCTGATATAGCATTTCCTCGTTTGAATAATATAAGTTTTTGACTTTTACCACCAGCTCTATTTTTATTACTGTCTTCGGCTGCTGTAGAAAGAGGGGTTGGTACTGGCTGAACTGTATATCCTCCTTTGGCAGGAAACATTGCCCACGCGGGAGGGTCTGTAGATCTGGCAATTTTTTCTCTTCATCTTGCTGGGGCTTCATCTATTTTAGGAGCTGTTAATTTCATTACAACTATTATTAATATACGATGACGTGGGATGCAATTTGAACGACTTCCTTTATTTGTCTGGTCTGTGAAAATTACAGCAATTTTACTTCTATTATCTTTACCGGTATTAGCCGGAGCTATTACTATATTGCTAACTGACCGAAACTTTAATACAGCATTTTTTGACCCGGCAGGAGGAGGAGATCCTATTCTGTACCAACACCTTTTCAAAAACATCGCTCTTTGTAACTTTTAAATAGAGAGTCGGACCTGCCCAGTGAATTTTTTTTAACGGCCGCGGTACTCTGACCGTGCAAAGGTAGCATAATCATTTGCCTTATAATTGAAGGCTAGTATGAATGGTTTGACAAGAATACGGCTGTCTCTCTATAATTTTATAGAATCTTATCTTCAGGTGAAGAAGCCTGGATTTAACTAATAGACAAGAAGACCCTATCGAGCTTG-AAAAAAGTTAGTAGAATAAATATATTAATTACATTAAAAAATTAACTACTATTAATTTTAGTTGGGGCGACTAGGGAACATTTAAAGCTTCCCTTAAATTGTAAAAAT-TAACATATTATGATCCG-AACTTACCGATTAAAGAAATTAGTTACCGTAGGGATAACAGCATTATCTTTTTTAAGAGTTCTTATCGAAAAAAAGGTTTGTGACCTCGATGTTGGACCAGGATACCCCAAAGATGCAGAAGTCTTTAAAGGTTGGTCTGTTCGACCATTAAAATCCTACGTGACAGAGCCTTATTCAAGCTGTTTTTATCAACAGTATTTACTTTCAAGTCCGCCTTCTAATTAGCAATTTCAGCAAATTTT-TCGTA-TTATAACTTTAATAATTGTAACCCATCTTCTCCCTAATATAAGCTGCACCTTGATCTGACGTGCCAACTT-TAAATATTAATATTGCTAACTTCTGATTTCTTAAAAGTTACCTGACGACGACGGTATACAGACTGCGATACTAATTAGGGTTAGGTACAGCGTGGATTGTCGATTACGAGACAGGTTCCCCTGATGGGTCTAGAACACCGCCAAGCCCTTTGAGTTTTAAATTTTTGAAATTCATAGTACTCTGGTAAATTCAATTTG-ATTTACAATCATGAATAATGGGGTATCTAATCCCAGTTTCCCTCACGATTTTCACAGATTCGGCTTTAATTAGTTAGTATAAAAATAGTTGTCTATATTCAAATTTTACTTTTTTATAGGCAGTCAACAAACT----TTATATCTTGAGCCTAACTGTCTTTTTACCCAAATATATAATTTAATCTATTGGTTTAACCG--
>Nassodonta_dorri_MNHNIM200920643
-ACATTATATATTTTATTTGGGATATGATCAGGTTTAGTGGGTACGGGACTAAGATTGCTTATTCGAGCTGAATTAGGTCAACCTGGGGCATTATTAGGGGACGATCAACTTTACAATGTTATTGTTACAGCCCATGCATTTGTTATAATTTTCTTTTTAGTTATACCAATAATGATTGGGGGATTTGGGAATTGACTCGTTCCGTTAATATTAGGAGCCCCTGATATAGCATTTCCTCGTTTGAATAATATAAGTTTTTGACTTTTACCACCAGCTCTATTTTTATTACTGTCTTCGGCTGCTGTAGAAAGAGGGGTTGGTACTGGCTGAACTGTATATCCTCCTTTGGCAGGAAACATTGCCCACGCGGGAGGGTCTGTAGATCTGGCAATTTTTTCTCTTCATCTTGCTGGGGCTTCATCTATTTTAGGAGCTGTTAATTTCATTACAACTATTATTAATATACGATGACGTGGGATGCAATTTGAACGACTTCCTTTATTTGTCTGGTCTGTGAAAATTACAGCAATTTTACTTCTATTATCTTTACCGGTATTAGCCGGAGCTATTACTATATTGCTAACTGACCGAAACTTTAATACAGCATTTTTTGACCCGGCAGGAGGAGGAGATCCTATTCTGTACCAACACCTTTTCAAAAACATCGCTCTTTGTAACTTTTAAATAGAGAGTCGGACCTGCCCAGTGAATTTTTTTTAACGGCCGCGGTACTCTGACCGTGCAAAGGTAGCATAATCATTTGCCTTATAATTGAAGGCTAGTATGAATGGTTTGACAAGAATACGGCTGTCTCTCTATAATTTTATAGAATCTTATCTTCAGGTGAAGAAGCCTGGATTTAACTAATAGACAAGAAGACCCTATCGAGCTTG-AAAAAAGTTAGTAGAATAAATATATTAATTACATTAAAAAATTAACTACTATTAATTTTAGTTGGGGCGACTAGGGAACATTTAAAGCTTCCCTTAAATTGTAAAAAT-TAACATATTATGATCCG-AACTTACCGATTAAAGAAATTAGTTACCGTAGGGATAACAGCATTATCTTTTTTAAGAGTTCTTATCGAAAAAAAGGTTTGTGACCTCGATGTTGGACCAGGATACCCCAAAGATGCAGAAGTCTTTAAAGGTTGGTCTGTTCGACCATTAAAATCCTACGTGACAGAGCCTTATTCAAGCTGTTTTTATCAACAGTATTTACTTTCAAGTCCGCCTTCTAATTAGCAATTTCAGCAAATTTT-TCGTA-TTATAACTTTAATAATTGTAACCCATCTTCTCCCTAATATAAGCTGCACCTTGATCTGACGTGCCAACTT-TAAATATTAATATTGCTAACTTCTGATTTCTTAAAAGTTACCTGACGACGACGGTATACAGACTGCGATACTAATTAGGGTTAGGTACAGCGTGGATTGTCGATTACGAGACAGGTTCCCCTGATGGGTCTAGAACACCGCCAAGCCCTTTGAGTTTTAAATTTTTGAAATTCATAGTACTCTGGTAAATTCAATTTG-ATTTACAATCATGAATAATGGGGTATCTAATCCCAGTTTCCCTCACGATTTTCACAGATTCGGCTTTAATTAGTTAGTATAAAAATAGTTGTCTATATTCAAATTTTACTTTTTTATAGGCAGTCAACAAACT----TTATATCTTGAGCCTAACTGTCTTTTTACCCAAATATATAATTTAATCTATTGGTTTAACC---
>Nassodonta_dorri_MNHNIM200920644
-ACATTATATATTTTATTTGGGATATGATCAGGTTTAGTGGGTACGGGACTAAGATTGCTTATTCGAGCTGAATTAGGTCAACCTGGGGCATTATTAGGGGACGATCAACTTTACAATGTTATTGTTACAGCCCATGCATTTGTTATAATTTTCTTTTTAGTTATACCAATAATGATTGGGGGATTTGGGAATTGACTCGTTCCGTTAATATTAGGAGCCCCTGATATAGCATTTCCTCGTTTGAATAATATAAGTTTTTGACTTTTACCACCAGCTCTATTTTTATTACTGTCTTCGGCTGCTGTAGAAAGAGGGGTTGGTACTGGCTGAACTGTATATCCTCCTTTGGCAGGAAACATTGCCCACGCGGGAGGGTCTGTAGATCTGGCAATTTTTTCTCTTCATCTTGCTGGGGCTTCATCTATTTTAGGAGCTGTTAATTTCATTACAACTATTATTAATATACGATGACGTGGGATGCAATTTGAACGACTTCCTTTATTTGTCTGGTCTGTGAAAATTACAGCAATTTTACTTCTATTATCTTTACCGGTATTAGCCGGAGCTATTACTATATTGCTAACTGACCGAAACTTTAATACAGCATTTTTTGACCCGGCAGGAGGAGGAGATCCTATTCTGTACCAACACCTTTTCAAAAACATCGCTCTTTGTAACTTTTAAATAGAGAGTCGGACCTGCCCAGTGAATTTTTTTTAACGGCCGCGGTACTCTGACCGTGCAAAGGTAGCATAATCATTTGCCTTATAATTGAAGGCTAGTATGAATGGTTTGACAAGAATACGGCTGTCTCTCTATAATTTTATAGAATCTTATCTTCAGGTGAAGAAGCCTGGATTTAACTAATAGACAAGAAGACCCTATCGAGCTTG-AAAAAAGTTAGTAGAATAAATATATTAATTACATTAAAAAATTAACTACTATTAATTTTAGTTGGGGCGACTAGGGAACATTTAAAGCTTCCCTTAAATTGTAAAAAT-TAACATATTATGATCCG-AACTTACCGATTAAAGAAATTAGTTACCGTAGGGATAACAGCATTATCTTTTTTAAGAGTTCTTATCGAAAAAAAGGTTTGTGACCTCGATGTTGGACCAGGATACCCCAAAGATGCAGAAGTCTTTAAAGGTTGGTCTGTTCGACCATTAAAATCCTACGTGACAGAGCCTTATTCAAGCTGTTTTTATCAACAGTATTTACTTTCAAGTCCGCCTTCTAATTAGCAATTTCAGCAAATTTT-TCGTA-TTATAACTTTAATAATTGTAACCCATCTTCTCCCTAATATAAGCTGCACCTTGATCTGACGTGCCAACTT-TAAATATTAATATTGCTAACTTCTGATTTCTTAAAAGTTACCTGACGACGACGGTATACAGACTGCGATACTAATTAGGGTTAGGTACAGCGTGGATTGTCGATTACGAGACAGGTTCCCCTGATGGGTCTAGAACACCGCCAAGCCCTTTGAGTTTTAAATTTTTGAGATTCATAGTACTCTGGTAAATTCAATTTG-ATTTACAATCATGAATAATGGGGTATCTAATCCCAGTTTCCCTCACGATTTTCACAGATTCGGCTTTAATTAGTTAGTATAAAAATAGTTGTCTATATTCAAATTTTACTTTTTTATAGGCAGTCAACAAACT----TTATATCTTGAGCCTAACTGTCTTTTTACCCAAATATATAATTTAATCTATTGGTTTAACCG--
>Nassodonta_dorri_MNHNIM200920653
-ACATTATATATTTTATTTGGGATATGATCAGGTTTAGTGGGTACGGGACTAAGATTGCTTATTCGAGCTGAATTAGGTCAACCTGGGGCATTATTAGGGGACGATCAACTTTACAATGTTATTGTTACAGCCCATGCATTTGTTATAATTTTCTTTTTAGTTATACCAATAATGATTGGGGGATTTGGAAATTGACTCGTTCCGTTAATATTAGGAGCCCCTGATATAGCATTTCCTCGTTTGAATAATATAAGTTTTTGACTTTTACCACCAGCTCTATTTCTATTACTGTCTTCGGCTGCTGTAGAAAGAGGGGTTGGTACTGGCTGAACTGTATATCCTCCTTTGGCAGGAAACATTGCCCACGCGGGAGGGTCTGTAGATCTGGCAATTTTTTCTCTTCATCTTGCTGGGGCTTCATCTATTTTAGGAGCTGTTAATTTTATTACAACTATTATTAATATACGATGACGTGGGATGCAATTTGAACGACTTCCTTTATTTGTCTGGTCTGTGAAAATTACAGCAATTTTACTTCTATTATCTTTACCGGTATTAGCCGGAGCTATTACTATATTGCTAACTGACCGAAACTTTAATACAGCATTTTTTGACCCGGCAGGAGGAGGAGATCCTATTCTGTACCAACACCTTTTCAAAAACATCGCTCTTTGTAACTTTTAAATAGAGAGTCGGACCTGCCCAGTGAATTTTTTTTAACGGCCGCGGTACTCTGACCGTGCAAAGGTAGCATAATCATTTGCCTTATAATTGAAGGCTAGTATGAATGGTTTGACAAGAATACAGCTGTCTCTCTATAATTTTATAGAATCTTATCTTCAGGTGAAGAAGCCTGGATTTAACTAATAGACAAGAAGACCCTATCGAGCTTG-AAAAAAGTTAGTAGAATAAATATATTAATTACATTAAAAAATTAACTACTATTAATTTTAGTTGGGGCGACTAGGGAACATTTAAAGCTTCCCTTAAATTGTAAAAAT-TAACATATTATGATCCG-AACTTACCGATTAAAGAAATTAGTTACCGTAGGGATAACAGCATTATCTTTTTTAAGAGTTCTTATCGAAAAAAAGGTTTGTGACCTCGATGTTGGACCAGGATACCCCAAAGATGCAGAAGTCTTTAAAGGTTGGTCTGTTCGACCATTAAAATCCTACGTGACAGAGCCTTATTCAAGCTGTTTTTATCAACAGTATTTACTTTCAAGTCCGCCTTCTAATTAGCAATTTCAGCAAATTTT-TCGTA-TTATAACTTTAATAATTGTAACCCATCTTCTCCCTAATATAAGCTGCACCTTGATCTGACGTGCCAACTT-TAAATATTAATATTGCTAACTTCTGATTTCTTAAAAGTTACCTGACGACGACGGTATACAGACTGCGATACTAATTAGGGTTAGGTACAGCGTGGATTGTCGATTACGAGACAGGTTCCCCTGATGGGTCTAGAACACCGCCAAGCCCTTTGAGTTTTAAATTTTTGAGATTCATAGTACTCTGGTAAATTCAATTTG-ATTTACAATCATGAATAATGGGGTATCTAATCCCAGTTTCCCTCACGATTTTCACAGATTCGGCTTTAATTAGTTAGTATAAAAATAGTTGTCTATATTCAAATTTTACTTTTTTATAGGCAGTCAACAAACT----TTATATCTTGAGCCTAACTGTCTTTTTACCCAAATATATAATTTAATCTATTGGTTTAACCG--
>Anentome_sp._A_MNHNIM201352178
AACATTATATATTTTATTTGGGATATGATCAGGATTGGTTGGTACAGGATTAAGTTTATTAATTCGTGCTGAGCTAGGACAACCTGGAGCTTTACTTGGTGATGATCAACTTTATAACGTGATTGTTACAGCTCATGCTTTTGTTATAATTTTTTTTTTAGTTATACCTATAATAATTGGCGGTTTTGGAAATTGATTGATTCCATTAATATTAGGAGCACCAGATATGGCATTTCCTCGTTTAAATAATATAAGATTTTGATTATTACCACCTGCTTTACTTCTTTTATTATCTTCAGCAGCTGTTGAGAGTGGTGTTGGAACTGGGTGAACTGTTTATCCACCTCTTGCAGGAAATATAGCTCATGCTGGCGGTTCTGTAGATTTAGCTATTTTTTCATTACATCTTGCAGGAGTATCATCAATTTTAGGTGCAGTAAATTTTATTACAACTATTATTAATATACGATGACGTGGTATGCAATTTGAACGACTTCCTTTATTCGTTTGATCTGTGAAGATTACTGCTATTTTATTGCTTTTATCATTACCTGTATTAGCTGGAGCTATTACTATACTTTTAACTGATCGAAATTTTAATACTTCTTTTTTTGACCCTGCAGGAGGTGGAGATCCTATTTTATATCAACACTTATTTAAAAACATCGCTCCTTGATATTATTATATAAGGAGTTGGACCTGCCCAGTGATTTATTTT-AACGGCCGCGGTACTCTGACCGTGCAAAGGTAGCATAATCATTTGCCTTATAATTGAAGGCTAGTATGAAAGGTTTAACAAGAATATTACTGTCTCAATACGATTAATTAGAATTTTATTTTTAGGTGAAGAAGCCTAAATTAAATTAATAGACAAGAAGACCCTATCGAGCTTT-AAATAATTATGAAGACTA--TTTATTGATAAATTTAAAAAATTAGCTTCTAAAAATTTTAGTTGGGGCGACTAAGGAACAATTAAAGCTTCCTTAATTAAATTATTAT-GTTCAAATATTGATCCATAAAATTATGATTAATGGAATTAGTTACCGTAGGGATAACAGCATAATCTTTTTTAAGAGCTCTTATCGAAAAAAAGGTTTGTGACCTCGATGTTGGACCAAAATATCCTAAAGATGCAGCAGTCTTTAATGGTTGGTCTGTTCGACCATTAAAATTTTACCTGA-----------------------------------------------------------------------------------------------------------------------------------------------------------------------------------------------------------------------------------------------------------------------------------------------------------------------------------------------------------------------------------------------------------------------------------------------------------------------------------------------------------------------------------------------------------------------------
>Anentome_sp._A_MNHNIM201352183
-ACATTATATATTTTATTTGGGATATGATCAGGATTGGTTGGTACAGGATTAAGTTTATTAATTCGTGCTGAGCTAGGACAACCTGGAGCTTTACTTGGTGATGATCAACTTTATAACGTGATTGTTACAGCTCATGCTTTTGTTATAATTTTTTTTTTAGTTATACCTATAATAATTGGTGGTTTTGGAAATTGATTGATTCCATTAATATTAGGAGCACCAGATATGGCATTTCCTCGTTTAAATAATATAAGATTTTGATTATTACCACCTGCTTTACTTCTTTTATTATCTTCAGCAGCTGTTGAGAGTGGTGTTGGAACTGGGTGAACTGTTTATCCACCTCTTGCAGGAAATATAGCTCATGCTGGCGGTTCTGTAGATTTAGCTATTTTTTCATTACATCTTGCAGGAGTATCATCAATTTTAGGTGCGGTAAATTTTATTACAACTATTATTAATATACGATGACGTGGTATGCAATTTGAACGACTTCCTTTATTTGTTTGATCTGTAAAGATTACTGCTATTTTACTACTTTTATCATTACCTGTATTAGCTGGAGCTATTACTATACTTTTAACTGATCGAAATTTTAATACTTCTTTTTTTGACCCTGCAGGAGGTGGAGATCCTATTTTATATCAACACTTATTT------------------------TATATAAGGAGTCGGACCTGCCCAGTGATTTATTTT-AACGGCCGCGGTACTCTGACTGTGCAAAGGTAGCATAATCATTTGCCTTATAATTGAAGGCTAGTATGAAAGGTTTAACAAGAATATTACTGTCTCAATACGATTAATTAGAATTTTATTTTTAGGTGAAGAAGCCTAAATTAAATTAATAGACAAGAAGACCCTATCGAGCTTT-AAATAATTATGAAGACTA--TTTATTGATAAATTTAAAAAATTAGCTTCTAAAAATTTTAGTTGGGGCGACTAAGGAACAATTAAAGCTTCCTTAATTAAATTATTAT-ATGCAAATATTGATCCATAAAATTATGATTAATGGAATTAGTTACCGTAGGGATAACAGCATAATCTTTTTTAAGAGCTCTTATCGAAAAAAAGGTTTGTGACCTCGATGTTGGACCAAAATATCCTAAAGATGCAGCAGTCTTTAATGGTTGGTCTGTTCGACCAAWAAAATTTTACTTGA-----------------------------------------------------------------------------------------------------------------------------------------------------------------------------------------------------------------------------------------------------------------------------------------------------------------------------------------------------------------------------------------------------------------------------------------------------------------------------------------------------------------------------------------------------------------------------
>Anentome_sp._A_MNHNIM201352184
AACATTATATATTTTATTTGGGATATGATCAGGATTGGTTGGTACAGGATTAAGTTTATTAATTCGTGCTGAGCTAGGACAACCTGGAGCTTTACTTGGTGATGATCAACTTTATAACGTGATTGTTACAGCTCATGCTTTTGTTATAATTTTTTTTTTAGTTATACCTATAATAATTGGCGGTTTTGGAAATTGATTGATTCCATTGATATTAGGAGCACCAGATATGGCATTTCCTCGTTTAAATAATATAAGATTTTGATTATTACCACCTGCTTTACTTCTTTTATTATCTTCAGCAGCTGTTGAGAGTGGTGTTGGAACTGGGTGAACTGTTTATCCACCTCTTGCAGGAAATATAGCTCATGCTGGCGGTTCTGTAGATTTAGCTATTTTTTCATTACATCTTGCAGGAGTATCATCAATTTTAGGTGCGGTAAATTTTATCACAACTATTA--------------------------------------------------------------------------------------------------------------------------------------------------------------------------------------------------------AAAAACATCGCTCCTTGATATTATTATATAAGGAGTCGGACCTGCCCAGTGATTTATTTT-AACGGCCGCGGTACTCTGACCGTGCAAAGGTAGCATAATCATTTGCCTTATAATTGAAGGCTAGTATGAAAGGTTTAACAAGAATATTACTGTCTCAATACGATTAATTAGAATTTTATTTTTAGGTGAAGAAGCCTAAATTAAATTAATAGACAAGAAGACCCTATCGAGCTTT-AAATAATTATAAAGACTA--TTTATTGATAAATTTAAAAAATTAGCTTCTAAAAATTTTAGTTGGGGCGACTAAGGAACAATTAAAGCTTCCTTAATTAAATTATTAT-GTGCAAATATTGATCCATAAAATTATGATTAATGGAATTAGTTACCGTAGGGATAACAGCATAATCTTTTTTAAGAGCTCTTATCGAAAAAAAGGTTTGTGACCTCGATGTTGGACCAAAATATCCTAAAGATGCAGCAGTCTTTAATGGTTGGTCTGTTCGACCATTAAAATTTTACCTGA-----------------------------------------------------------------------------------------------------------------------------------------------------------------------------------------------------------------------------------------------------------------------------------------------------------------------------------------------------------------------------------------------------------------------------------------------------------------------------------------------------------------------------------------------------------------------------
>Anentome_sp._A_MNHNIM201352185
AACATTATATATTTTATTTGGGATATGATCAGGATTGGTTGGTACAGGATTAAGTTTATTAATTCGTGCTGAGCTAGGACAACCTGGAGCTTTACTTGGTGATGATCAACTTTATAACGTGATTGTTACAGCTCATGCTTTTGTTATAATTTTTTTTTTAGTTATACCTATAATAATTGGCGGTTTTGGAAATTGATTGATTCCATTGATATTAGGAGCACCAGATATGGCATTTCCTCGTTTAAATAATATAAGATTTTGATTATTACCACCTGCTTTACTTCTTTTATTATCTTCAGCAGCTGTTGAGAGTGGTGTTGGAACTGGGTGAACTGTTTATCCACCTCTTGCAGGAAATATAGCTCATGCTGGCGGTTCTGTAGATTTAGCTATTTTTTCATTACATCTTGCAGGAGTATCATCAATTTTAGGTGCGGTAAATTTTATTACAACTATTATTAATATACGATGACGTGGTATGCAATTTGAGCGACTTCCTTTATTTGTTTGATCTGTAAAGATTACTGCTATTTTACTACTTTTATCATTACCTGTATTAGCTGGAGCTATTACTATACTTTTAACTGATCGAAATTTTAATACTTCTTTTTTTGACCCTGCAGGAGGTGGAGATCCTATTTTATATCAACACTTATTTAAAAACATCGCTCCTTGATATTATTATATAAGGAGTCGGACCTGCCCAGTGATTTATTTT-AACGGCCGCGGTACTCTGACCGTGCAAAGGTAGCATAATCATTTGCCTTATAATTGAAGGCTAGTATGAAAGGTTTAACAAGAATATTACTGTCTCAATACGATTAATTAGAATTTTATTTTTAGGTGAAGAAGCCTAAATTAAATTAATAGACAAGAAGACCCTATCGAGCTTT-AAATAATTATAAAGACTA--TTTATTGATAAATTTAAAAAATTAGCTTCTAAAAATTTTAGTTGGGGCGACTAAGGAACAATTAAAGCTTCCTTAATTAAATTATTAT-GTGCAAATATTGATCCATAAAATTATGATTAATGGAATTAGTTACCGTAGGGATAACAGCATAATCTTTTTTAAGAGCTCTTATCGAAAAAAAGGTTTGTGACCTCGATGTTGGACCAAAATATCCTAAAGATGCAGCAGTCTTTAATGGTTGGTCTGTTCGACCATTAAAATTTTACCTGA-----------------------------------------------------------------------------------------------------------------------------------------------------------------------------------------------------------------------------------------------------------------------------------------------------------------------------------------------------------------------------------------------------------------------------------------------------------------------------------------------------------------------------------------------------------------------------
>Anentome_sp._B_MNHNIM201352175
AACGTTATATATTTTATTTGGAATATGATCAGGATTAGTTGGTACAGGATTAAGCTTATTAATTCGTGCTGAATTAGGTCAACCTGGCGCTTTGTTAGGTGATGATCAACTATATAATGTAATTGTTACGGCACATGCTTTTGTTATAATTTTTTTTCTAGTTATACCGATAATAATTGGGGGATTTGGTAATTGATTAATTCCTTTAATATTAGGTGCACCAGACATGGCATTTCCACGTCTGAATAACATAAGTTTTTGGCTCTTACCTCCTGCTTTGTTACTATTACTATCATCAGCAGCTGTAGAAAGAGGTGTTGGGACAGGATGAACTGTTTATCCACCATTGGCCGGTAATCTTGCCCATGCCGGAGGTTCAGTTGATTTAGCTATTTTTTCTTTACACCTTGCAGGTGTATCATCAATTCTAGGTGCAGTAAATTTTATTACAACCATTATCAATATACGATGACGTGGTATACAATTTGAACGACTTCCGTTATTTATTTGGTCAGTAAAAATTACAGCTATTTTATTGCTATTATCTTTACCAGTCTTAGCTGGGGCTATTACTATACTTTTAACTGATCGAAATTTTAATACTTCTTTTTTTGACCCTGCAGGAGGTGGTGATCCAATTCTATACCAACATCTATTTGAAAACCTGGGTCCTAGAAAGCATTTTATAAGGAGTTGGGCCTGGCCAGTGATTTTTTT--AACGGCCGCGGTACTCTGACCGTGCAAAGGTAGCATAATCATTTGCCTTATAATTGAAGGCTAGTATGAAAGGTTTGACAAGAATATGACTGTCTCTATATGACTAACTAGAATTTTACTTTCAGGTGAAGAGGCTTGAATTAAATTAAAAGACAAGAAGACCCTATCGAGCTTTTAAAAAAATTAGAAGATTA--TTAATTAATAAGCTTAAAAAATTAGCTTTTAAAAATTTTAGTTGGGGCGACTAAGGAATAGCAAAAGCTTCCTTAAAAAAATTTTAAT-GTACAGATATTGATCCATAATATTATGATTAATGAAATTAGTTACCGTAGGGATAACAGCATAATCTTTTTTGAGAGCTCTTATCGAAAAAAAGGTTTGTGACCTCGATGTTGGACCAAAATATCCTAAAGATGCAACAATCTTTAATGGTTGGTCTGTTCTACCATTAAAATTTTACCTGACAGAGCCTTATTCAAATTGTTTATCT-AAAATATTTTACTTTCAAGTCCTCCTT-TAAATC-TGATTTCATAATAATTTTCCGTAATTATAAATATA-TAATTGTAACCCATCTTCTCCCACTTATAAACTGCACCTTGATTTGACGTTTAAATTTATAGTAATTAATATTGCCAACTTCTAGATTTTCAAAAGTTACCTGACGACAACGGTATACAAGCTGTT-TGCAAAAGTAGGTTAGGTCTAACGTGGATTGTCGATTATGAGACAGGTTCCCCTGATTGGTCTAAAACACCGCCAAGCCCTTTGAGTTTTAAATCTTGAGTATTCATAGTACTCTGGTAAATTAGTCTTATATTTACAATCAAGAATAATGGGGTATCTAATCCCAGTTTCCCTCGTGATTTTCGTAGCTTCAGCA--ATATAGTTATAATTATACAAGCAATTTATATTTAAATTTTACTTTTATATAAAGGGTTGATAAACA---TTATT-ATTT-AACCTAACTACTTTTTTACCTAAAAATATAACTTAATTTCTTGGTTTAACCGCG
>Anentome_sp._B_MNHNIM201352176
AACTTTATATATTTTATTTGGAATATGATCAGGATTGGTTGGTACAGGATTAAGCTTATTAATTCGTGCTGAATTAGGTCAACCTGGAGCTTTATTAGGTGATGATCAGTTATATAATGTAATTGTTACGGCACATGCTTTTGTTATAATTTTTTTTCTAGTCATACCAATAATAATTGGAGGATTTGGTAATTGATTAATTCCTTTAATACTTGGTGCACCAGATATAGCATTTCCTCGTCTAAATAACATAAGTTTTTGGCTTTTGCCTCCTGCTTTATTGCTGTTATTGTCATCAGCGGCTGTAGAGAGGGGTGTTGGGACAGGGTGAACCGTTTATCCGCCACTAGCTGGGAATCTCGCCCATGCTGGAGGCTCAGTTGATTTAGCTATTTTTTCTTTACACCTTGCAGGTGTGTCATCAATTTTAGGTGCAGTAAATTTTATTACAACCATTATCAATATACGATGACGTGGTATACAGTTTGAACGACTTCCATTATTTATTTGGTCAGTAAAAATTACAGCTATTTTACTACTATTATCTTTACCGGTCTTAGCTGGAGCTATTACCATACTTTTAACTGATCGAAATTTTAATACTTCTTTTTTTGATCCTGCAGGAGGTGGTGATCCAATTTTATACCAACATCTATTTAAAAACATGGCTCCTTGAAAATATTTTATAGGGAGTTGGACCTGCCCAGTGATTTTTTTT-AACGGCCGCGGTACTCTGACCGTGCAAAGGTAGCATAATCATTTGCCTTATAATTGAAGGCTAGTATGAAAGGTTTGACAAGAATATAGCTGTCTCTATATGATTAACTAGAATTTTACTTTTAGGTGAAGAGGCCTGAATTAAATTAAAAGACAAGAAGACCCTATCGAGCTTTTAAAAAAATTAGAAGATTA--TTAATTAATAAGCTTAAAAAATTAGCTTTTAAAAATTTTAGTTGGGGCGACTGAGGAATAGCAAAAGCTTCCTTAAGAAAATTTCAAT-GTACAGATATTGATCCATAATATTATGATTAATGAAATTAGTTACCGTAGGGATAACAGCATAATCTTTTTTGAGAGCTCCTATCGAAAAAAAGGTTTGTGACCTCGATGTTGGACCAAAATATCCTAAAGATGTAGCAGTCTTTAATGGTTGGTCTGTTCGACCATTAAAATTTTACCTGACAGAGCCTTATTCAAATTGTTTATCT-AAAATATTTTACTTTCAAGTCCTCCTT-TAAATT-TGATTTCATGATAATTT-CCGTAATTATAAATATA-TAATTGTAACCCATCTGCTCCTACTTATAAGCTGCACCTTGATTTGACGTTTAAATTTATAGTAATTAATATTGCCAACTTCTAGATTTTCAAAAGTTACCTGACGACAACGGTATACAAGCTGTT-TGCAAAAGTAGGTTAGGTTTAACGTGGATTGTCGATTATGAGACAGGTTCCCCTGATTGGTCTAAAACACCGCCAAGCCCTTTGAGTTTTAAATTTTAAGCATTCATAGTACTCTGGTAAATTAATCTTATATTTACAATCAAGAATAATGGGGTATCTAATCCCAGTTTCCCTCGTGATTTTCGTAGCTTCAGCA--ATATAGTTATAATTATACAAGCAATTTATATCTAAATTTTACTTTTATATAAAAGGTTGATAAACA---TTATTTGTTT-AACTTAACTACTTTTTTACCTAAAAATATAACTTAATTTCTTGGTCTAACC---
>Anentome_sp._B_MNHNIM201352177
----------------------------------------------------------------------------------------------------------------------------------------------------------------------------------------------------------------------------------------------------------------------------------------------------------------------------------------------------------------------------------------------------------------------------------------------------------------------------------------------------------------------------------------------------------------------------------------------------------------------------------------------------------------------------------AAAAACATGGCTCCTTGAAAGCATTTTATAAGGAGTTGGGCCTGCCCAGTGATTTTTTT--AACGGCCGCGGTACTCTGACCGTGCAAAGGTAGCATAATCATTTGCCTTATAATTGAAGGCTAGTATGAAAGGTTTGACAAGAATATGACTGTCTCTATATGACTAACTAGAATTTTACTTTCAGGTGAAGAGGCTTGAATTAAATTAAAAGACAAGAAGACCCTATCGAGCTTTTAAAAAAATTAGAAGATTA--TTAATTAATAAGCTTAAAAAATTAGCTTTTAAAAATTTTAGTTGGGGCGACTAAGGAATAGCAAAAGCTTCCTTAAAAAAATTTTAAT-GTACAGATATTGATCCATAATATTATGATTAATGAAATTAGTTACCGTAGGGATAACAGCATAATCTTTTTTGAGAGCTCTTATCGAAAAAAAGGTTTGTGACCTCGATGTTGGACCAAAATATCCTAAAGATGCGGCATTCTTTAATGGTGGGGCTGCTCGACCATTAAAAGTTTACCTGA-----------------------------------------------------------------------------------------------------------------------------------------------------------------------------------------------------------------------------------------------------------------------------------------------------------------------------------------------------------------------------------------------------------------------------------------------------------------------------------------------------------------------------------------------------------------------------
>Anentome_sp._C_MNHNIM201352179
-ACGTTATATATTTTATTTGGGATATGATCAGGATTAGTTGGTACAGGATTAAGTTTATTAATTCGTGCCGAGTTAGGTCAACCTGGAGCTTTATTAGGTGATGATCAATTATATAATGTAATTGTTACGGCACATGCTTTTGTTATAATTTTTTTTTTAGTTATACCAATAATGATTGGGGGATTTGGTAATTGATTAATTCCTTTAATACTTGGTGCACCAGACATGGCATTCCCACGTCTAAATAATATAAGTTTTTGGCTTTTGCCTCCTGCTTTATTGCTATTATTATCATCAGCGGCTGTAGAAAGGGGTGTTGGGACAGGATGAACTGTTTATCCGCCATTGGCTGGTAATCTTGCTCATGCTGGAGGTTCAGTTGATTTAGCTATTTTTTCTTTACACCTTGCAGGTGTATCATCAATTTTAGGTGCAGTAAACTTTATTACAACTATTATTAATATACGATGGCGTGGTATACAATTTGAACGACTTCCTTTATTTATTTGATCAGTAAAAATTACAGCTATTTTATTGCTTTTATCCCTACCAGTATTGGCTGGAGCTATTACTATGCTTTTAACTGATCGAAATTTTAATACTTCTTTTTTTGATCCTGCAGGGGGTGGTGATCCAATTTTATACCAACATTTATTT-----------------------------------------------------------------------------------------------------------------------------------------------------------------------------------------------------------------------------------------------------------------------------------------------------------------------------------------------------------------------------------------------------------------------------------------------------------------------------------------------------------------------------------------------------------------------------------------------------------------------------------------------------------------------------------------------------------------------------------------------------------------------------------------------------------------------------------------------------------------------------------------------------------------------------------------------------------------------------------------------------------------------------------------------------------------------------------------------------------------------------
>Anentome_sp._C_MNHNIM201352180
AACGTTATATATTTTATTTGGGATATGATCAGGATTAGTTGGTACAGGATTAAGTTTATTAATTCGTGCCGAGTTAGGTCAACCTGGAGCTTTATTAGGGGATGATCAATTATATAATGTAATTGTTACGGCACATGCTTTTGTTATAATTTTTTTTTTAGTTATACCAATAATGATTGGGGGATTTGGTAATTGATTAATTCCTTTAATACTTGGTGCACCAGACATGGCATTCCCACGTCTAAATAATATAAGTTTTTGGCTTTTGCCTCCTGCTTTATTGCTATTATTATCATCAGCGGCTGTAGAAAGGGGTGTTGGGACAGGATGAACTGTTTATCCSCCATTGGCTGGTAATCTTGCTCATGCTGGAGGCTCAGTTGATTTAGCTATTTTTTCTTTACACCTTGCAGGTGTATCATCAATTTTAGGTGCAGTAAACTTTATTACAACTATTATTAATATACGATGACGTGGTATACAATTTGAACGACTTCCTTTATTTATTTGATCAGTAAAAATTACAGCTATTTTATTGCTTTTATCCCTACCAGTATTGGCTGGAGCTATTACTATGCTTTTAACTGATCGAAATTTTAATACTTCTTTTTTTGATCCTGCAGGGGGGGGGGATCCAATTTTATACCAACATTTATTTAAAAACATGGCTCCTTGAAGGTATTTTATAAGGAGTCGGACCTGCCCAGTGATTTTTTT--AACGGCCGCGGTACTCTGACCGTGCAAAGGTAGCATAATCATTTGCCTTATAATTGAAGGCTAGTATGAAAGGTTTGACAAGAATATGACTGTCTCTATATGATTAACTAGAATTTTACCATTAGGTGAAGAGGCCTAAATTAAATTAAAAGACAAGAAGACCCTATCGAGCTTT-AAAGAAATTAGAAGATTA--TTAATTAATAAGCTTAAAAAATTATCTTTTAAAAATTTTAGTTGGGGCGACTAAGGAATAACAAAAGCTTCCTTAAAAGAATTTCAAT-GTGCATATATTGATCCATAATATTATGATTAATGAAACTAGTTACCGTAGGGATAACAGCATAATCTTTTTTAAGAGCCCTTATCGAAAAAAAGGTTTGTGACCTCGATGTTGGACCAAAATATCCTAAAGATGCAGCAGTCTTTAATGGTTGGTCTGTTCGACCATTAAAATTTTACCTGA-----------------------------------------------------------------------------------------------------------------------------------------------------------------------------------------------------------------------------------------------------------------------------------------------------------------------------------------------------------------------------------------------------------------------------------------------------------------------------------------------------------------------------------------------------------------------------
>Anentome_sp._C_MNHNIM201352181
AACGTTATATATTTTATTTGGGATATGATCAGGATTAGTTGGTACAGGATTAAGTTTATTAATTCGTGCCGAGTTAGGTCAACCTGGAGCTTTATTAGGTGATGATCAATTATATAATGTAATTGTTACGGCACATGCTTTTGTTATAATTTTTTTTTTAGTTATACCAATAATGATTGGGGGATTTGGTAATTGATTAATTCCTTTAATACTTGGTGCACCAGACATGGCATTCCCACGTCTAAATAATATAAGTTTTTGGCTTTTGCCTCCTGCTTTATTGCTATTATTATCATCAGCGGCTGTAGAAAGGGGTGTTGGGACAGGATGAACTGTTTATCCGCCATTGGCTGGTAATCTTGCTCATGCTGGAGGCTCAGTTGATTTAGCTATTTTTTCTTTACACCTTGCAGGTGTATCATCAATTTTAGGTGCAGTAAACTTTATTACAACTATTATTAATATACAATGACGTGGTATACAATTCGAACGTCTTC-----------------------------------------------------------------------------------------------------------------------------------------------------------------AAAAACATGGCTCCTTGAAGGTATTTTATAAGGAGTCGGACCTGCCCAGTGATTTTTTT--AACGGCCGCGGTACTCTGACCGTGCAAAGGTAGCATAATCATTTGCCTTATAATTGAAGGCTAGTATGAAAGGTTTAACAAGAATATGACTGTCTCTATATGATTAACTAGAATTTTACCATTAGGTGAAGAGGCCTAAATTAAATTAAAAGACAAGAAGACCCTATCGAGCTTT-AAAGAAATTAGAAGATTA--TTAATTAATAAGCTTAAAAAATTATCTTTTAAAAATTTTAGTTGGGGCGACTAAGGAATAACAAAAGCTTCCTTAAAAGAATTTCAAT-GTGCATATATTGATCCATAATATTATGATTAATGAAACTAGTTACCGTAGGGATAACAGCATAATCTTTTTTAAGAGCCCTTATCGAAAAAAAGGTTTGTGACCTCCATGTTGGACCAAAATATCCTAAAGATGCAGCAGACTTTAATGGTTGGTCTGGTCGACCATTAAAATTTTACCTGA-----------------------------------------------------------------------------------------------------------------------------------------------------------------------------------------------------------------------------------------------------------------------------------------------------------------------------------------------------------------------------------------------------------------------------------------------------------------------------------------------------------------------------------------------------------------------------
>Anentome_sp._C_MNHNIM201359228
AACGTTATATATTTTATTTGGGATATGATCAGGATTAGTTGGTACAGGATTAAGTTTATTAATTCGTGCCGAGTTAGGTCAACCTGGAGCTTTATTAGGTGATGATCAATTATATAATGTAATTGTTACGGCACATGCTTTTGTTATAATTTTTTTTTTAGTTATACCAATAATGATTGGGGGATTTGGTAATTGATTAATTCCTTTAATACTTGGTGCACCAGACATGGCATTCCCACGTCTAAATAATATAAGTTTTTGGCTTTTGCCTCCTGCTTTATTGCTATTATTATCATCAGCGGCTGTAGAAAGGGGTGTTGGAACAGGATGAACTGTTTATCCGCCATTGGCTGGTAATCTTGCTCATGCTGGAGGTTCAGTTGATTTAGCTATTTTTTCTTTACACCTTGCAGGTGTATCATCAATTTTAGGTGCAGTAAACTTTATTACAACTATTATTAATATACGATGGCGTGGTATACAATTTGAACGACTTCCTTTATTTATTTGATCAGTAAAAATTACAGCTATTTTATTGCTTTTATCCCTACCAGTATTGGCTGGAGCTATTACTATGCTTTTAACTGATCGAAATTTTAATACTTCTTTTTTTGATCCTGCAGGGGGGGGTGATCCAATTTTATACCAACATTTATTTAAAAACATGGCTCCTTGAAGGTATTTTATAAGGAGTCGGACCTGCCCAGTGATTTTTTTT-AACGGCCGCGGTACTCTGACCGTGCAAAGGTAGCATAATCATTTGCCTTATAATTGAAGGCTAGTATGAAAGGTTTGACAAGAATATGACTGTCTCTATATGATTAATTAGAATTTTACCATTAGGTGAAGAGGCCTAAATTAAATTAAAAGACAAGAAGACCCTATCGAGCTTT-AAAGAAATTAGAAGATTA--TTAATTAATAAGCTTAAAAAATTATCTTTTAAAAATTTTAGTTGGGGCGACTAAGGAATAACAAAAGCTTCCTTAAAAGAATTTCAAT-GTACATATATTGATCCATAATATTATGATTAATGAAATTAGTTACCGTAGGGATAACAGCATAATCTTTTTTAAGAGCCCTTATCGAAAAAAAGGTTTGTGACCTCGATGTTGGACCAAAATATCCTAAAGATGCAGCAGTCTTTAATGGTTGGTCTGTTCGACCATTAAAATTTTACGTGACAGAGCCTTATTCAAATTGTTTATCT-AAAATATTTTACTTTCAAGTCCTCCTT-TAAATA-TAATTTCATGATAATTT-CCGTAATTATAAATATA-TAATTGTAACCCATCTACTCCTACTTATAGGCTGCACCTTGATCTGACGTTTAAATTTATAGTAATTAATATTGCTAACTTCTAGATTTTCAAAAGTTACCTGACGACGACGGTATACAAGCTGTT-TGCAAAAGCAGGTTAGGTTTAACGTGGATTGTCGATTATGAGACAGGTTCCCCTGATTGGTCTAAAACACCGCCAAGCCCTTTGAGTTTTAAATTTTAAGTATTCATAGTACTCCGGTAAATTAATCTTATATTTACAATCAAGAATAATGGGGTATCTAATCCCAGTTTCCCTCATGATTTTCGTAGCTTCAGCA--ATATAGTTATAATTATACAAGCAATTTATATCTAAATTTTACTTTTATACAAAGGGTTGATAAAC-----TACTTATTTTAGCCTAACTACTTTTTTACCTAAAAATATAACTTAATTTCTTGGTTTAACC---
>Anentome_sp._C_MNHNIM201359229
----------------------------------------------------------------------------------------------------------------------------------------------------------------------------------------------------------------------------------------------------------------------------------------------------------------------------------------------------------------------------------------------------------------------------------------------------------------------------------------------------------------------------------------------------------------------------------------------------------------------------------------------------------------------------------AAAAACATGGCTCCTTGAAGGTATTTTATAAGGAGTCGGACCTGCCCAGTGATTTTTTTT-AACGGCCGCGGTACTCTGACCGTGCAAAGGTAGCATAATCATTTGCCTTATAATTGAAGGCTAGTATGAAAGGTTTGACAAGAATATGACTGTCTCTATATGATTAATTAGAATTTTACCATTAGGTGAAGAGGCCTAAATTAAATTAAAAGACAAGAAGACCCTATCGAGCTTT-AAAGAAATTAGAAGATTA--TTAATTAATAAGCTTAAAAAATTATCTTTTAAAAATTTTAGTTGGGGCGACTAAGGAATAACAAAAGCTTCCTTAAAAGAATTTCAAT-GTACATATATTGATCCATAATATTATGATTAATGAAATTAGTTACCGTAGGGATAACAGCATAATCTTTTTTAAGAGCCCTTATCGAAAAAAAGGTTTGTGACCTCGATGTTGGACCAAAATATCCTAAAGATGCAGCAGTCTTTAATGGTTGGTCTGTTCGACCATTAAAATTTTACGTGACAGAGCCTTATTCAAATTGTTTATCT-AAAATATTTTACTTTCAAGTCCTCCTT-TAAATA-TAATTTCATGATAATTT-CCGTAATTATAAATATA-TAATTGTAACCCATCTACTCCTACTTATAGGCTGCACCTTGATCTGACGTTTAAATTTATAGTAATTAATATTGCTAACTTCTAGATTTTCAAAAGTTACCTGACGACGACGGTATACAAGCTGTT-TGCAAAAGCAGGTTAGGTTTAACGTGGATTGTCGATTATGAGACAGGTTCCCCTGATTGGTCTAAAACACCGCCAAGCCCTTTGAGTTTTAAATTTTAAGTATTCATAGTACTCCGGTAAATTAATCTTATATTTACAATCAAGAATAATGGGGTATCTAATCCCAGTTTCCCTCATGATTTTCGTAGCTTCAGCA--ATATAGTTATAATTATACAAGCAATTTATATCTAAATTTTACTTTTATACAAAGGGTTGATAAAC-----TACTTATTTTAGCCTAACTACTTTTTTACCTAAAAATATAACTTAATTTCTTGGTTTAACC---
>Anentome_sp._C_MNHNIM201359230
AACGTTATATATTTTATTTGGGATATGATCAGGATTAGTTGGTACAGGATTAAGTTTATTAATTCGTGCCGAGTTAGGCCAACCTGGAGCTTTATTAGGTGATGATCAATTATATAATGTAATTGTTACGGCACATGCTTTTGTTATAATTTTTTTTTTAGTTATACCAATAATGATTGGGGGATTTGGTAATTGATTAATTCCTTTAATACTTGGTGCACCAGACATGGCATTCCCACGTCTAAATAATATAAGTTTTTGGCTTTTGCCTCCTGCTTTATTGCTATTATTATCATCAGCGGCTGTAGAAAGGGGTGTTGGGACAGGATGAACTGTTTATCCGCCATTGGCTGGTAATCTTGCTCATGCTGGAGGTTCAGTTGATTTAGCTATTTTTTCTTTACACCTTGCAGGTGTATCATCAATTTTAGGTGCAGTAAACTTTATTACAACTATTATTAATATACGATGGCGTGGTATACAATTTGAACGACTTCCTTTATTTATTTGATCAGTAAAAATTACAGCTATTTTATTGCTTTTATCCCTACCAGTATTGGCTGGAGCTATTACTATGCTTTTAACTGATCGAAATTTTAATACTTCTTTTTTTGATCCTGCAGGGGGTGGTGATCCAATTTTATACCAACATTTATTTAAAAACATGGCTCCTTGAAGGTATTTTATAAGGAGTCGGACCTGCCCAGTGATTTTTTTT-AACGGCCGCGGTACTCTGACCGTGCAAAGGTAGCATAATCATTTGCCTTATAATTGAAGGCTAGTATGAAAGGTTTGACAAGAATATGACTGTCTCTATATGATTAATTAGAATTTTACCATTAGGTGAAGAGGCCTAAATTAAATTAAAAGACAAGAAGACCCTATCGAGCTTT-AAAGAAATTAGAAGATTA--TTAATTAATAAGCTTAAAAAATTATCTTTTAAAAATTTTAGTTGGGGCGACTAAGGAATAACAAAAGCTTCCTTAAAAGAATTTCAAT-GTACATATATTGATCCATAATATTATGATTAATGAAATTAGTTACCGTAGGGATAACAGCATAATCTTTTTTAAGAGCCCTTATCGAAAAAAAGGTTTGTGACCTCGATGTTGGACCAAAATATCCTAAAGATGCAGCAGTCTTTAATGGTTGGTCTGTTCGACCATTAAAATTTTACGTGACAGAGCCTTATTCAAATTGTTTATCT-AAAATATTTTACTTTCAAGTCCTCCTT-TAAATA-TAATTTCATGATAATTT-CCGTAATTATAAATATA-TAATTGTAACCCATCTACTCCTACTTATAGGCTGCACCTTGATCTGACGTTTAAATTTATAGTAATTAATATTGCTAACTTCTAGATTTTCAAAAGTTACCTGACGACGACGGTATACAAGCTGTT-TGCAAAAGCAGGTTAGGTTTAACGTGGATTGTCGATTATGAGACAGGTTCCCCTGATTGGTCTAAAACACCGCCAAGCCCTTTGAGTTTTAAATTTTAAGTATTCATAGTACTCCGGTAAATTAATCTTATATTTACAATCAAGAATAATGGGGTATCTAATCCCAGTTTCCCTCATGATTTTCGTAGCTTCAGCA--ATATAGTTATAATTATACAAGCAATTTATATCTAAATTTTACTTTTATACAAAGGGTTGATAAAC-----TACTTATTTTAGCCTAACTACTTTTTTACCTAAAAATATAACTTAATTTCTTGGTTTAACC---
>Anentome_sp._C_MNHNIM201359231
------------------------------------------------------------------------------------------------------------------------------------------------------------------------------------------------------------------------------------------------------------------------------------------------------------------------------------------------------------------------------------------------------------------------------------------------------------------------------------------------------------------------------------------------------------------------------------------------------------------------------------------------------------------------------------------GGCTCCTTGAAGGTATTTTATAAGGAGTCGGACCTGCCCAGTGATTTTTTTTTAACGGCCGCGGTACTCTGACCGTGCAAAGGTAGCATAATCATTTGCCTTATAATTGAAGGCTAGTATGAAAGGTTTGACAAGAATATGACTGTCTCTATATGATTAATTAGAATTTTACCATTAGGTGAAGAGGCCTAAATTAAATTAAAAGACAAGAAGACCCTATCGAGCTTT-AAAGAAATTAGAAGATTA--TTAATTAATAAGCTTAAAAAATTATCTTTTAAAAATTTTAGTTGGGGCGACTAAGGAATAACAAAAGCTTCCTTAAAAGAATTTCAAT-GTACATATATTGATCCATAATATTATGATTAATGAAATTAGTTACCGTAGGGATAACAGCATAATCTTTTTTAAGAGCCCTTATCGAAAAAAAGGTTTGTGACCTCGATGTTGGACCAAAATATCCTAAAGATGCAGCAGTCTTTAATGGTTGGTCTGTTCGACCATTAAAATTTT------CAGAGCCTTATTCAAATTGTTTATCT-AAAATATTTTACTTTCAAGTCCTCCTT-TAAATA-TAATTTCATGATAATTT-CCGTAATTATAAATATA-TAATTGTAACCCATCTACTCCTACTTATAGGCTGCACCTTGATCTGACGTTTAAATTTATAGTAATTAATATTGCTAACTTCTAGATTTTCAAAAGTTACCTGACGACGACGGTATACAAGCTGTT-TGCAAAAGCAGGTTAGGTTTAACGTGGATTGTCGATTATGAGACAGGTTCCCCTGATTGGTCTAAAACACCGCCAAGCCCTTTGAGTTTTAAATTTCAAGTATTCATAGTACTCCGGTAAATTAATCTTATATTTACAATCAAGAATAATGGGGTATCTAATCCCAGTTTCCCTCATGATTTTCGTAGCTTCAGCA--ATATAGTTATAATTATACAAGCAATTTATATCTAAATTTTACTTTTATACAAAGGGTTGATAAAC-----TACTTATTTTAGCCTAACTACTTTTTTACCTAAAAATATAACTTAATTTCTTGGTTTAACC---
>Anentome_sp._C_MNHNIM201359232
------------------------------------------------------------------------------------------------------------------------------------------------------------------------------------------------------------------------------------------------------------------------------------------------------------------------------------------------------------------------------------------------------------------------------------------------------------------------------------------------------------------------------------------------------------------------------------------------------------------------------------------------------------------------------------------GGCTCCTTGAAGGTATTTTATAAGGAGTCGGACCTGCCCAGTGATTTTTTTT-AACGGCCGCGGTACTCTGACCGTGCAAAGGTAGCATAATCATTTGCCTTATAATTGAAGGCTAGTATGAAAGGTTTGACAAGAATATGACTGTCTCTATATGATTAATTAGAATTTTACCATTAGGTGAAGAGGCCTAAATTAAATTAAAAGACAAGAAGACCCTATCGAGCTTT-AAAGAAATTAGAAGATTA--TTAATTAATAAGCTTAAAAAATTATCTTTTAAAAATTTTAGTTGGGGCGACTAAGGAATAACAAAAGCTTCCTTAAAAGAATTTCAAT-GTACATATATTGATCCATAATATTATGATTAATGAAATTAGTTACCGTAGGGATAACAGCATAATCTTTTTTAAGAGCCCTTATCGAAAAAAAGGTTTGTGACCTCGATGTTGGACCAAAATATCCTAAAGATGCAGCAGTCTTWAATGGTTGGTCTGTTCGACCATTAAAATTTT------CAGAGCCTTATTCAAATTGTTTATCT-AAAATATTTTACTTTCAAGTCCTCCTT-TAAATA-TAATTTCATGATAATTT-CCGTAATTATAAATATA-TAATTGTAACCCATCTACTCCTACTTATAGGCTGCACCTTGATCTGACGTTTAAATTTATAGTAATTAATATTGCTAACTTCTAGATTTTCAAAAGTTACCTGACGACGACGGTATACAAGCTGTT-TGCAAAAGCAGGTTAGGTTTAACGTGGATTGTCGATTATGAGACAGGTTCCCCTGATTGGTCTAAAACACCGCCAAGCCCTTTGAGTTTTAAATTTTAAGTATTCATAGTACTCCGGTAAATTAATCTTATATTTACAATCAAGAATAATGGGGTATCTAATCCCAGTTTCCCTCATGATTTTCGTAGCTTCAGCA--ATATAGTTATAATTATACAAGCAATTTATATCTAAATTTTACTTTTATACAAAGGGTTGATAAAC-----TACTTATTTTAGCCTAACTACTTTTTTACCTAAAAATATAACTTAATTTCTTGGTTTAACC---
>Anentome_sp._C_MNHNIM201359233
------------------------------------------------------------------------------------------------------------------------------------------------------------------------------------------------------------------------------------------------------------------------------------------------------------------------------------------------------------------------------------------------------------------------------------------------------------------------------------------------------------------------------------------------------------------------------------------------------------------------------------------------------------------------------------------GGCTCCTTGAAGGTATTTTATAAGGAGTCGGACCTGCCCAGTGATTTTTTTT-AACGGCCGCGGTACTCTGACCGTGCAAAGGTAGCATAATCATTTGCCTTATAATTGAAGGCTAGTATGAAAGGTTTGACAAGAATATGACTGTCTCTATATGATTAATTAGAATTTTACCATTAGGTGAAGAGGCCTAAATTAAATTAAAAGACAAGAAGACCCTATCGAGCTTT-AAAGAAATTAGAAGATTA--TTAATTAATAAGCTTAAAAAATTATCTTTTAAAAATTTTAGTTGGGGCGACTAAGGAATAACAAAAGCTTCCTTAAAAGAATTTCAAT-GTACATATATTGATCCATAATATTATGATTAATGAAATTAGTTACCGTAGGGATAACAGCATAATCTTTTTTAAGAGCCCTTATCGAAAAAAAGGTTTGTGACCTCGATGTTGGACCAAAATATCCTAAAGATGCAGCAGTCTTTAATGGTTGGTCTGTTCGACCATTAAAATTTT------CAGAGCCTTATTCAAATTGTTTATCT-AAAATATTTTACTTTCAAGTCCTCCTT-TAAATA-TAATTTCATGATAATTT-CCGTAATTATAAATATA-TAATTGTAACCCATCTACTCCTACTTATAGGCTGCACCTTGATCTGACGTTTAAATTTATAGTAATTAATATTGCTAACTTCTAGATTTTCAAAAGTTACCTGACGACGACGGTATACAAGCTGTT-TGCAAAAGCAGGTTAGGTTTAACGTGGATTGTCGATTATGAGACAGGTTCCCCTGATTGGTCTAAAACACCGCCAAGCCCTTTGAGTTTTAAATTTTAAGTATTCATAGTACTCCGGTAAATTAATCTTATATTTACAATCAAGAATAATGGGGTATCTAATCCCAGTTTCCCTCATGATTTTCGTAGCTTCAGCA--ATATAGTTATAATTATACAAGCAATTTATATCTAAATTTTACTTTTATACAAAGGGTTGATAAAC-----TACTTATTTTAGCCTAACTACTTTTTTACCTAAAAATATAACTTAATTTCTTGGTTTAACC---
>Anentome_sp._C_MNHNIM201359234
------------------------------------------------------------------------------------------------------------------------------------------------------------------------------------------------------------------------------------------------------------------------------------------------------------------------------------------------------------------------------------------------------------------------------------------------------------------------------------------------------------------------------------------------------------------------------------------------------------------------------------------------------------------------------------------GGCTCCTTGAAGGTATTTTATAAGGAGTCGGACCTGCCCAGTGATTTTTTTT-AACGGCCGCGGTACTCTGACCGTGCAAAGGTAGCATAATCATTTGCCTTATAATTGAAGGCTAGTATGAAAGGTTTGACAAGAATATGACTGTCTCTATATGATTAATTAGAATTTTACCATTAGGTGAAGAGGCCTAAATTAAATTAAAAGACAAGAAGACCCTATCGAGCTTT-AAAGAAATTAGAAGATTA--TTAATTAATAAGCTTAAAAAATTATCTTTTAAAAATTTTAGTTGGGGCGACTGAGGAATAACAAAAGCTTCCTTAAAAGAATTTCAAT-GTACATATATTGATCCATAATATTATGATTAATGAAATTAGTTACCGTAGGGATAACAGCATAATCTTTTTTAAGAGCCCTTATCGAAAAAAAGGTTTGTGACCTCGATGTTGGACCAAAATATCCTAAAGATGCAGCAGTCTTTAATGGTTGGTCTGTTCGACCATTAAAATTTT------CAGAGCCTTATTCAAATTGTTTATCT-AAAATATTTTACTTTCAAGTCCTCCTT-TAAATA-TAATTTCATGATAATTT-CCGTAATTATAAATATA-TAATTGTAACCCATCTACTCCTACTTATAGGCTGCACCTTGATCTGACGTTTAAATTTATAGTAATTAATATTGCTAACTTCTAGATTTTCAAAAGTTACCTGACGACGACGGTATACAAGCTGTT-TGCAAAAGCAGGTTAGGTTTAACGTGGATTGTCGATTATGAGACAGGTTCCCCTGATTGGTCTAAAACACCGCCAAGCCCTTTGAGTTTTAAATTTTAAGTATTCATAGTACTCCGGTAAATTAATCTTATATTTACAATCAAGAATAATGGGGTATCTAATCCCAGTTTCCCTCATGATTTTCGTAGCTTCAGCA--ATATAGTTATAATTATATAAGCAATTTATATCTAAATTTTACTTTTATATAAAGGGTTGATAAAC-----TACTTATTTTAGCCTAACTACTTTTTTACCTAAAAATATAACTTAATTTCTTGGTTTAACC---
>Anentome_sp._D_MNHNIM200929657
----------------------------------------------------------------------------------------------------------------------------------------------------------------------------------------------------------------------------------------------------------------------------------------------------------------------------------------------------------------------------------------------------------------------------------------------------------------------------------------------------------------------------------------------------------------------------------------------------------------------------------------------------------------------------------AAAAACATGGCTCCTTGAAGGTATTTTATAAGGAGTCGGACCTGCCCAGTGATTTTTTTT-AACGGCCGCGGTACTCTGACCGTGCAAAGGTAGCATAATCATTTGCCTTATAATTGAAGGCTAGTATGAAAGGTTTGACAGGAATATGACTGTCTCTATATGATTAACTAGAATTTTACCATTAGGTGAAGAGGCCTAAATTAAATTAAAAGACAAGAAGACCCTATCGAGCTTT-AAAAAAATTAAAAGATTA--TTAATTAATAAGCTTAAAAAATTAGCTTTTAAAAATTTTAGTTGGGGCGACTAAGGAATAACAAAAGCTTCCTTAAAAGAATTTCAAT-GTACATGTATTGATCCATAATATTATGATTAATGAAATTAGTTACCGTAGGGATAACAGCATAATCTTTTTTGAGAGCTCTTATCGAAAAAAAGGTTTGTGACCTCGATGTTGGACCAAAATATCCCAAAGATGTAGCAGTCTTTAATGGTTGGTCTGTTCGACCATTAAAATTTTACCTGACAGAGCCTTATTCAAATTGTTTATCT-AAAATATTTTACTTTCAAGTCCTCCTT-TAAATA-TGATTTCATGATAATTT-CCGTAATTATAAATATA-TAATTGTAACCCATCTACTCCTACTTATAAGCTGCACCTTGATCTGACGTTTAAATTTATAGTAATTAATATTGCCAACTTCTAGATTTTCAAAAGTTACCTGACGACGACGGTATACAAGCTGTT-TACAAAAGTAGGTTAGGTTTAACGTGGATTGTCGATTATGAGACAGGTTCCCCTGATTGGTCTAAAACACCGCCAAGCCCTTTGAGTTTTAAATTTTAGGTATTCATAGTACTCTGGTAAATTAATTTTATATTTACAATCAAGAATAATGGGGTATCTAATCCCAGTTTCCCTCATGATTTTCGTAACTTCAGCA--ATACAGTTATAATTATACAAGCAATTTATATCTAAATTTTACTTTTATATAAAGGGTTGATAAAC-----TATTTATCT-GGGCTAACTACTTTTTTACAAAAAAATATAACTTAATTTCTTGGGTTAACCGCG
>Anentome_sp._D_MNHNIM200929658
AACTTTATATATTTTATTTGGAATGTGATCGGGATTGGTTGGTACAGGATTAAGCTTATTAATTCGTGCTGAATTAGGTCAACCTGGAGCTTTATTAGGTGACGATCAGTTATATAACGTAATTGTTACAGCACATGCTTTTGTTATAATTTTTTTTCTGGTTATACCTATAATAATCGGAGGATTTGGTAATTGACTAATTCCGCTAATACTTGGTGCACCAGATATGGCGTTTCCACGTATAAATAATATAAGTTTTTGGCTCTTACCACCTGCTTTATTATTATTGTTATCATCAGCGGCTGTAGAAAGGGGTGTTGGTACAGGATGATCTGTTTATCCACCATTAGCAGGTAATCTTGCTCATGCTGGTGGTTCGGTTGATTTAGCTATTTTTTCTTTACACCTTGCAGGTGTATCCTCAATTTTGGGTGCAGTAAACTTTATTACAACTATTATTAATATACGATGACGTGGTATACAATTTGTACTGCTTCCTTTATTTATTTGATCAGTAAAGATTACAGCTATTTTATTACTTTTATCCCTACCAGTCTTAGCTGCAGCTATTACTATACTTTTAACTGATCGAAATTTTAACACTTCTTTTTTTGATCCTGCAGGAGGTGGTGATCCAATTTTATATCAGCATTTGTTTAAAAACATGGCTCCTTGAAGGTATTTTATAGGGAGTCGGACCTGCCCAGTGATTTTTTTTTAACGGCCGCGGTACTCTGACCGTGCAAAGGTAGCATAATCATTTGCCTTATAATTGAAGGCTAGTATGAAAGGTTTGACAGGAATATGACTGTCTCTGTATGATTAACTAGAATTTTACTATTAGGTGAAGAGGCCTAAATTAAATTAAAAGACAAGAAGACCCTATCGAGCTTT-AAAAAAATTAAAAGATTA--TTAATTAATAAGCTTAAAAAATTAGCTTTTAAAAATTTTAGTTGGGGCGACTAAGGAATAACAAAAGCTTCCTTAAAAGAATTTCAAT-GTACATATATTGATCCATAATATTATGATTAATGAAATTAGTTACCGTAGGGATAACAGCATAATCTTTTTTGAGAGCTCTTATCGAAAAAAAGGTTTGTGACCTCGATGTTGGACCAAAATATCCCAAAGATGTAGCAGTCTTTAATGGTTGGTCTGTTCGACCATTAAAATTTTACCTGACAGAGCCTTATTCAAATTGTTTATCT-AAAATATTTTACTTTCAAGTCCTCCTT-TAAATA-TGATTTCATGATAATTT-CCGTAATTATAAATATA-TAATTGTAACCCATCTACTCCCACTTATAAGCTGCACCTTGATCTGACGTTTAAATTTATAGTAATTAATATTGCCAACTTCTAGATTTTCAAAAGTTACCTGACGACGACGGTATACAAGCTGTT-TACAAAAGTAGGTTAGGTTTAGCGTGGATTGTCGATTATGAGACAGGTTCCCCTGATTGGTCTAAAACACCGCCAAGCCCTTTGAGTTTTAAATTTTAGGTATTCATAGTACTCTGGTAAA--AATTTTATATTTACAATCAAGAATAATGGGGTATCTAATCCCAGTTTCCCTCATGATTTTCGTAGCCTCAGCA--ATACAGTTATAATTATACAAGCAAGTTATATCTAAATTTTACTTTTATATAAAGGGTTGATAAAC-----T-TTTATCT--GGCTAACTAC-------------------------------------------
>Anentome_sp._D_MNHNIM200929659
----------------------------------------------------------------------------------------------------------------------------------------------------------------------------------------------------------------------------------------------------------------------------------------------------------------------------------------------------------------------------------------------------------------------------------------------------------------------------------------------------------------------------------------------------------------------------------------------------------------------------------------------------------------------------------------------------------------------------------------------------------------------------------------------------------------------------------------------------------------------------------------------------------------------------------------------------------------------------------------------------------------------------------------------------------------------------------------------------------------------------------------------------------------------------------------------------------------------------------CAGAGCCTTATTCAAATTGTTTATCT-AAAGTATTTTACTTTCAAGTCCTCCTT-TAAATA-TGATTTCATGATAATTT-CCGTAATTATAAATATA-TAATTGTAACCCATCTACTCCTACTTATAAGCTGCACCTTGATCTGACGTTTAAATTTATAGTGATTAATATTGCCAACTTCTAGATTTTCAAAAGTTACCTGACGACGACGGTATACAAGCTGTT-TACAAAAGTAGGTTAGGTTTAACGTGGATTGTCGATTATGAGACAGGTTCCCCTGATTGGTCTAAAACACCGCCAAGCCCTTTGAGTTTTAAATTTTAGGTATTCATAGTACTCTGGTAAATTAATTTTATATTTACAATCAAGAATAATGGGGTATCTAATCCCAGTTTCCCTCATGATTTTCGTAGCCTCAGCA--ATACAGTTATAATTATACAAGCAATTTATATCTAAATTTTACTTTTATATAAAGGGTTGATAAAC-----TATTTATCT--AGCTAACTACTTTTTTACCTAAAAATATAACTTAATTTCTTGGTTTAACCGCG
>Anentome_sp._D_MNHNIM200929660
----------------------------------------------------------------------------------------------------------------------------------------------------------------------------------------------------------------------------------------------------------------------------------------------------------------------------------------------------------------------------------------------------------------------------------------------------------------------------------------------------------------------------------------------------------------------------------------------------------------------------------------------------------------------------------AAAAACATGGCTCCTTGAAGGTATTTTATAAGGAGTCGGACCTGCCCAGTGATTTTTTTT-AACGGCCGCGGTACTCTGACCGTGCAAAGGTAGCATAATCATTTGCCTTATAATTGAAGGCTAGTATGAAAGGTTTGACAGGAATATGACTGTCTCTATATGATTAACTAGAATTTTACCATTAGGTGAAGAGGCCTAAATTAAATTAAAAGACAAGAAGACCCTATCGAGCTTT-AAAAAAATTAAAAGATTA--TTAATTAATAAGCTTAAAAAATTAGCTTTTAAAAATTTTAGTTGGGGCGACTAAGGAATAACAAAAGCTTCCTTAAAAGAATTTCAAT-GTACATGTATTGATCCATAATATTATGATTAATGAAATTAGTTACCGTAGGGATAACAGCATAATCTTTTTTGAGAGCTCTTATCGAAAAAAAGGTTTGTGACCTCGATGTTGGACCAAAATATCCCAAAGATGTAGCAGTCTTTAATGGTTGGTCTGTTCGACCATTAAAATTTTACCTGACAGAGCCTTATTCAAATTGTTTATCT-AAAATATTTTACTTTCAAGTCCTCCTT-TAAATA-TGATTTCATGATAATTT-CCGTAATTATAAATATA-TAATTGTAACCCATCTACTCCTACTTATAAGCTGCACCTTGATCTGACGTTTAAATTTATAGTAATTAATATTGCCAACTTCTAGATTTTCAAAAGTTACCTGACGACGACGGTATACAAGCTGTT-TACAAAAGTAGGTTAGGTTTAACGTGGATTGTCGATTATGAGACAGGTTCCCCTGATTGGTCTAAAACACCGCCAAGCCCTTTGAGTTTTAAATTTTAGGTATTCATAGTACTCTGGTAAATTAATTTTATATTTACAATCAAGAATAATGGGGTATCTAATCCCAGTTTCCCTCATGATTTTCGTAACTTCAGCA--ATACAGTTATAATTATACAAGCAATTTATATCTAAATTTTACTTTTATATAAAGGGTTG-TAAAC-----TATTTATCT-GG-CTAACTAC-------------------------------------------
>Anentome_sp._D_MNHNIM200929661
AACTTTATATATTTTATTTGGAATGTGATCGGGATTGGTTGGTACAGGATTAAGCTTATTAATTCGTGCTGAATTAGGTCAACCTGGAGCTTTATTAGGTGACGATCAGTTATATAACGTAATTGTTACAGCACATGCTTTTGTTATAATTTTTTTTCTGGTTATACCTATAATAATCGGAGGATTTGGTAATTGACTAATTCCGCTAATACTTGGTGCACCAGATATGGCGTTTCCACGTATAAATAATATAAGTTTTTGGCTCTTACCACCTGCTTTATTATTATTGTTATCATCAGCGGCTGTAGAAAGGGGTGTTGGTACAGGATGATCTGTTTATCCACCATTAGCAGGTAATCTTGCTCATGCTGGTGGTTCGGTTGATTTAGCTATTTTTTCTTTACACCTTGCAGGTGTATCCTCAATTTTGGGTGCAGTAAACTTTATTACAACTATTATTAATATACGATGACGTGGTATACAATTTGTACTGCTTCCTTTATTTATTTGATCAGTAAAGATTACAGCTATTTTATTACTTTTATCCCTACCAGTCTTAGCTGCAGCTATTACTATACTTTTAACTGATCGAAATTTTAACACTTCTTTTTTTGATCCTGCAGGAGGTGGTGATCCAATT------------------AAAAACATGGCTCCTTGAAGGTATTTTATAGGGAGTCGGACCTGCCCAGTGATTTTTTTTTAACGGCCGCGGTACTCTGACCGTGCAAAGGTAGCATAATCATTTGCCTTATAATTGAAGGCTAGTATGAAAGGTTTGACAGGAATATGACTGTCTCTGTATGATTAACTAGAATTTTACTATTAGGTGAAGAGGCCTAAATTAAATTAAAAGACAAGAAGACCCTATCGAGCTTT-AAAAAAATTAAAAGATTA--TTAATTAATAAGCTTAAAAAATTAGCTTTTAAAAATTTTAGTTGGGGCGACTAAGGAATAACAAAAGCTTCCTTAAAAGAATTTCAAT-GTACATATATTGATCCATAATATTATGATTAATGAAATTAGTTACCGTAGGGATAACAGCATAATCTTTTTTGAGAGCTCTTATCGAAAAAAAGGTTTGTGACCTCGATGTTGGACCAAAATATCCCAAAGATGTAGCAGTCTTTAATGGTTGGTCTGTTCGACCATTAAAATTTTACCTGACAGAGCCTTATTCAAATTGTTTATCT-AAAATATTTTACTTTCAAGTCCTCCTT-TAAATA-TGATTTCATGATAATTT-CCGTAATTATAAATATA-TAATTGTAACCCATCTACTCCCACTTATAAGCTGCACCTTGATCTGACGTTTAAATTTATAGTAATTAATATTGCCAACTTCTAGATTTTCAAAAGTTACCTGACGACGACGGTATACAAGCTGTT-TACAAAAGTAGGTTAGGTTTAGCGTGGATTGTCGATTATGAGACAGGTTCCCCTGATTGGTCTAAAACACCGCCAAGCCCTTTGAGTTTTAAATTTTAGGTATTCATAGTACTCTGGTAAA--AATTTTATATTTACAATCAAGAATAATGGGGTATCTAATCCCAGTTTCCCTCATGATTTTCGTAGCCTCAGCA--ATACAGTTATAATTATACAAGCAAGTTATATCTAAATTTTACTTTTATATAAAGGGTTGATAAAC-----T-TTTATCT--GGCTAACTAC-------------------------------------------
>Anentome_sp._D_MNHNIM200929663
----------------------------------------------------------------------------------------------------------------------------------------------------------------------------------------------------------------------------------------------------------------------------------------------------------------------------------------------------------------------------------------------------------------------------------------------------------------------------------------------------------------------------------------------------------------------------------------------------------------------------------------------------------------------------------------------------------------------------------------------------------------------------------------------------------------------------------------------------------------------------------------------------------------------------------------------------------------------------------------------------------------------------------------------------------------------------------------------------------------------------------------------------------------------------------------------------------------------------------CAGAGCCTTATTCAAATTGTTTATCT-AAAATATTTTACTTTCAAGTCCTCCTT-TAAATA-TGATTTCATGATAATTT-CCGTAATTATAAATATA-TAATTGTAACCCATCTACTCCTACTTATAAGCTGCACCTTGATCTGACGTTTAAATTTATAGTAATTAATATTGCCAACTTCTAGATTTTCAAAAGTTACCTGACGACGACGGTATACAAGCTGTT-TACAAAAGTAGGTTAGGTTTAACGTGGATTGTCGATTATGAGACAGGTTCCCCTGATTGGTCTAAAACACCGCCAAGCCCTTTGAGTTTTAAATTTTAGGTATTCATAGTACTCTGGTAAATTAATTTTATATTTACAATCAAGAATAATGGGGTATCTAATCCCAGTTTCCCTCATGATTTTCGTAACTTCAGCA--ATACAGTTATAATTATACAAGCAATTTATATCTAAATTTTACTTTTATATAAAGGGTTGATAAAC-----TATTTATCTTGGGCTAACTACTTTTTTACCTAAAAATATAACTTAATTTCTTGGGTTAACCGCG
>Naytia_glabrata_MNHNIM200923946
AACATTATATATTCTATTTGGAATATGATCAGGATTGGTTGGAACTGCTTTAAGACTCCTTATTCGTGCTGAATTAGGACAACCTGGAGCTCTTCTCGGTGACGATCAACTTTATAATGTGATTGTAACAGCTCACGCTTTTGTAATAATTTTTTTCTTAGTTATGCCTATAATAATTGGTGGGTTTGGAAATTGATTAGTTCCTCTAATGTTAGGAGCTCCAGATATGGCTTTCCCTCGATTAAATAATATAAGATTCTGACTTCTTCCGCCTGCTTTATTACTTTTATTGTCATCAGCCGCTGTAGAAAGAGGAGTTGGAACTGGATGAACTGTTTATCCTCCTTTAGCTGGTAATTTAGCTCATGCTGGTGGTTCAGTTGATTTAGCTATTTTTTCTCTTCATCTTGCAGGTGTATCTTCAATTTTAGGTGCTGCAAATTTCATTACAACTATTATTAATATACGATGACGAGGTATGCAATTTGAACGGCTTCCATTATTTGTTTGATCTGTAAAAATTACTGCTATTTTATTACTTCTTTCTTTACCTGTATTAGCTGGAGCTATTACAATGCTTTTAACAGACCGAAATTTTAATACTGCTTTCTTTGATCCAGCTGGAGGTGGTGATCCTATCCTATATCAACACTTATTTAAAAACATGGCTCCTTGAAATAAAATAATAAGGAGTCGGACCTGCCCAGTGAATTTTTTT-AACGGCCGCGGTACTCTGACCGTGCAAAGGTAGCATAATCATTTGCCTTATAATTGAAGGCTAGTATGAATGGTTTGACAAGAATGCAACTGTCTCTTTATGATTTAATAGAATTTTATTTTCAGGTGAAGAGGCCTGTATTTAATTAAAAGACAAGAAGACCCTATCGAGCTTG-AAATAAATTAATAGAATT--TAAATTAATATATTTAAAAAATTGTCTGTTAAAAATTTTAGTTGGGGCGACTGAGGAACATATAAAGCTTCCTTTAAATCATCTAAATCAAACCAGAATTGATCCAAAATATTTTGATTAAAGGAATTAGTTACCGTAGGGATAACAGCATTATCTTTTTTAAGAGCTCATATCGAAAAAAAGGTTTGTGACCTCGATGTTGGACCAGAATATCCTAAAGGTGCAGCAGCCTTTAAGGGTTGGTCTGTTCGACCATTAAAATTCTACCTGACAGAGCCTCATTCAATATATTTATAT-ACTAAAATTTACTTTCAAGTCCTCCTTCTAAATA-TAATTTCATCTAAATTT-TCGTAATTATAAATCTAATAATTGTAACCCATCCTCTCCTTATTATAGGCTGCACCTTGATCTGACGTCCTAATTTACTA-AATTCTTTCTGCTAACTTCTATACTCTTAAAAGTTACCTGACGACGACGGTATACAAACTGAG-TACAAAATAAGGTTAGGTTCAACGTGGATTGTCGATTACGAGACAGGTTCCCCTGATAGGTCTAAAACACCGCCAAGCCCTTTGAGTTTTAAATTTTTAAC-TTCATAGTACTCTGGTAAAT-ATAATTATATTTACAGTCACGAATAATGGGGTATCTAATCCCAGTTTCCCTCAAGACTATCACAGCTTCAGCATTGTACAGCCACTATTAGATTAACTATTTATATACAAATTTTACTTTTTTATAAATGATCAATAGACTAAATTAGCTAAATAAACCTAACTGTCTTTTTACCTAGAAATATAACTCACTCACTTAGTATAACCGCG
