# Supplementary material for: Quid est Clea helena? Evidence for a previously unrecognized radiation of assassin snails (Gastropoda: Buccinoidea: Nassariidae)
Source: PeerJ. 2017 Aug 11;5:e3638. doi: 10.7717/peerj.3638 (PMC5555293; doi:10.7717/peerj.3638)
Supplement: Supplemental Information 2 [file peerj-05-3638-s002.txt]

>Nassodonta_dorri_voucher_MNHNIM200920638
GGTCGGGTGGAGGGCCGACCGATTCG-CCACCGACCCTGTGCCGGC-GGGCCCAC---CCCAAAGTCCATCCGAGGAAGCGGTCGGCAGACACGGTTGCCCAGTCTCTGCCAGTCGAACGTCCCAGGAGGG-CGAGGCGGCCC-ACGCCGGCGGCGGCTCCTCGGTCCCCAGAGCGGATCGGGACAGGCGAGGCTATACCAGTGCACGCCGAGGCGCGCACCTACCATCCCCGCCGCCTTCTGACCGCCCGAGAACCGGTCGTGGCGCTCTGCCCGCGGAAAGTGCACACGGCCGACGCTCGTGCCGCAAGCCGGGAGGGTCTTGCGATCCCTGGCCC-AGCCGCGGCCGCGCGCCATCCGAGCTGAATTCCGCGGGCCGACTTTGCGGATCCACCCGTTTACCTCTAGGCGGTTTCACGTACTGTTGAACTCTCTCTTCAAAGTTCTTTTCAACTTTCCCTCACGGTACTTGTCCGCTATCGGACTCGTGCCAGTATTTAGCCTTAGATGGAGTTTACCACCCGCTTTGGGCTGCATTCCCAAACAACCCGACTCCGGAGACGCTCGCAGCCGACGCGCCAGCGGCCAGTAAAGGCCTGACACCCGCTCTGGGAGAGGCCCCGATCAGGAGGACTTCGGACACCGGCGCATTCGACAGTTGGCGTCCCATACACCACAGTTCCCGCCAGC-GAGATGCTGGGGGATTCGGTGCTGGGCTGATCCCGCTTCACTCGCCTCCTTGGGCATGATGGTGACACGCTTGGCGTGAATGGCGCACAGATTGGTGTCCTCGAACAGTCCCACCAGGTAGGCCTCGCTGGCCTCCTGCAGAGCCACAACGGCGGAGCTCTGGAAGCGCAGGTCGGTCTTGAAGTCCTGGGCGATCTCACAAACCAGACGCTGAAAGGGCAGCTAGCGGATCACCAGCTCGGTGCTTTTCTAGAATCGGCGGATCTCACAAAAAGCCACGGTACCGGGCCTGTAGCGGTGGGGCTTCTTCACCCCTCCAGTAGCGGGAGCGCTCTTGCGAGCGGCTTTGGTGGCCAGCTGCTTGCGAGGAGCCTTCCCTCCTGTCGATTTACTGGCCGTCTGCTTG
>Nassodonta_dorri_voucher_MNHNIM200920640
GGTCGGGTGGAGGGCCGACCGATTCG-CCACCGACCCTGTGCCGGC-GGGCCCAC---CCCAAAGTCCATCCGAGGAAGCGGTCGGCAGACACGGTTGCCCAGTCTCTGCCAGTCGAACGTCCCAGGAGGG-CGAGGCGGCCC-ACGCCGGCGGCGGCTCCTCGGTCCCCAGAGCGGATCGGGACAGGCGAGGCTATACCAGTGCACGCCGAGGCGCGCACCTACCATCCCCGCCGCCTTCTGACCGCCCGAGAACCGGTCGTGGCGCTCTGCCCGCGGAAAGTGCACACGGCCGACGCTCGTGCCGCAAGCCGGGAGGGTCTTGCGATCCCTGGCCC-AGCCGCGGCCGCGCGCCATCCGAGCTGAATTCCGCGGGCCGACTTTGCGGATCCACCCGTTTACCTCTAGGCGGTTTCACGTACTGTTGAACTCTCTCTTCAAAGTTCTTTTCAACTTTCCCTCACGGTACTTGTCCGCTATCGGACTCGTGCCAGTATTTAGCCTTAGATGGAGTTTACCACCCGCTTTGGGCTGCATTCCCAAACAACCCGACTCCGGAGACGCTCGCAGCCGACGCGCCAGCGGCCAGTAAAGGCCTGACACCCGCTCTGGGAGAGGCCCCGATCAGGAGGACTTCGGACACCGGCGCATTCGACAGTTGGCGTCCCATACACCACAGTTCCCGCCAGC-GAGATGCTGGGGGATTCGGTGCTGGGCTGATCCCGCTTCACTCGCC------------------------------------------------------------------------------------------------------------------------------------------------------------------------------------------------------------------------------------------------------------------------------------------------------------------------------------------------------------------------
>Nassodonta_dorri_voucher_MNHNIM200920642
-------------------------------CGACCCTGTGCCGGC-GGGCCCAC---CCCAAAGTCCATCCGAGGAAGCGGTCGGCAGACACGGTTGCCCAGTCTCTGCCAGTCGAACGTCCCAGGAGGG-CGAGGCGGCCC-ACGCCGGCGGCGGCTCCTCGGTCCCCAGAGCGGATCGGGACAGGCGAGGCTATACCAGTGCACGCCGAGGCGCGCACCTACCATCCCCGCCGCCTTCTGACCGCCCGAGAACCGGTCGTGGCGCTCTGCCCGCGGAAAGTGCACACGGCCGACGCTCGTGCCGCAAGCCGGGAGGGTCTTGCGATCCCTGGCCC-AGCCGCGGCCGCGCGCCATCCGAGCTGAATTCCGCGGGCCGACTTTGCGGATCCACCCGTTTACCTCTAGGCGGTTTCACGTACTGTTGAACTCTCTCTTCAAAGTTCTTTTCAACTTTCCCTCACGGTACTTGTCCGCTATCGGACTCGTGCCAGTATTTAGCCTTAGATGGAGTTTACCACCCGCTTT-GGCTGCATTCCCAAACAACCCGACTCCGGAGACGCTCGCAGCCGACGCGCCAGCGGCCAGTAAAGGCCTGACACCCGCTCTGGGAGAGGCCCCGATCAGGAGGACTTCGGACACCGGCGCATTCGACAGTTGGCGTCCCATACACCACAGTTCCCGCCAGC-GAGATGCTGGGGGATTCGGTGCTGGGCTGATCCCGCTTCACTCGCC------------------------------------------------------------------------------------------------------------------------------------------------------------------------------------------------------------------------------------------------------------------------------------------------------------------------------------------------------------------------
>Nassodonta_dorri_voucher_MNHNIM200920643
-------------------------------CGACCCTGTGCCGGC-GGGCCCAC---CCCAAAGTCCATCCGAGGAAGCGGTCGGCAGACACGGTTGCCCAGTCTCTGCCAGTCGAACGTCCCAGGAGGG-CGAGGCGGCCC-ACGCCGGCGGCGGCTCCTCGGTCCCCAGAGCGGATCGGGACAGGCGAGGCTATACCAGTGCACGCCGAGGCGCGCACCTACCATCCCCGCCGCCTTCTGACCGCCCGAGAACCGGTCGTGGCGCTCTGCCCGCGGAAAGTGCACACGGCCGACGCTCGTGCCGCAAGCCGGGAGGGTCTTGCGATCCCTGGCCC-AGCCGCGGCCGCGCGCCATCCGAGCTGAATTCCGCGGGCCGACTTTGCGGATCCACCCGTTTACCTCTAGGCGGTTTCACGTACTGTTGAACTCTCTCTTCAAAGTTCTTTTCAACTTTCCCTCACGGTACTTGTCCGCTATCGGACTCGTGCCAGTATTTAGCCTTAGATGGAGTTTACCACCCGCTTT-GGCTGCATTCCCAAACAACCCGACTCCGGAGACGCTCGCAGCCGACGCGCCAGCGGCCAGTAAAGGCCTGACACCCGCTCTGGGAGAGGCCCCGATCAGGAGGACTTCGGACACCGGCGCATTCGACAGTTGGCGTCCCATACACCACAGTTCCCGCCAGC-GAGATGCTGGGGGATTCGGTGCTGGGCTGATCCCGCTTCACTCGCC------------------------------------------------------------------------------------------------------------------------------------------------------------------------------------------------------------------------------------------------------------------------------------------------------------------------------------------------------------------------
>Nassodonta_dorri_voucher_MNHNIM200920644
GGTCGGGTGGAGGGCCGACCGATTCG-CCACCGACCCTGTGCCGGC-GGGCCCAC---CCCAAAGTCCATCCGAGGAAGCGGTCGGCAGACACGGTTGCCCAGTCTCTGCCAGTCGAACGTCCCAGGAGGG-CGAGGCGGCCC-ACGCCGGCGGCGGCTCCTCGGTCCCCAGAGCGGATCGGGACAGGCGAGGCTATACCAGTGCACGCCGAGGCGCGCACCTACCATCCCCGGCGCCTTCTGACCGCCCGAGAACCGGTCGTGGCGCTTTGCCCGCGGAAAGTGCACACGGCCGACGCTCGTGCCGCAAGCCGGGAGGGTCTTGCGATCCCTGGCCC-AGCCGCGGCCGCGCGCCATCCGAGCTGAATTCCGCGGGCCGACTTTGCGGATCCACCCGTTTACCTCTAGGCGGTTTCACGTACTGTTGAACTCTCTCTTCAAAGTTCTTTTCAACTTTCCCTCACGGTACTTGTCCGCTATCGGACTCGTGCCAGTATTTAGCCTTAGATGGAGTTTACCACCCGCTTTGGGCTGCATTCCCAAACAACCCGACTCCGGAGACGCTCGCAGCCGACGCGCCAGCGGCCAGTAAAGGCCTGACACCCGCTCTGGGAGAGGCCCCGATCAGGAGGACTTCGGACACCGGCGCATTCGACAGTTGGCGTCCCATACACCACAGTTCCCGCCAGC-GAGATGCTGGGGGATTCGGTGCTGGGCTGATCCCGCTTCACTCGCC------------------------------------------------------------------------------------------------------------------------------------------------------------------------------------------------------------------------------------------------------------------------------------------------------------------------------------------------------------------------
>Anentome_sp._D_voucher_MNHNIM200929658
GGTCGGGTGGAGGGCCGACCGATTCG-CCACCGACCCTGTGTCGGCAAGGCCTAAACTCCCCGGGTCCGTCCCAGGACGCGGTCGGCAGACACGGTCACCCAGTCTCTGCCAGTCGAACGTCCCTGGAGGGCCGGGGCGGCCCGACGCCGACGGCGGCTCCTCGGTCCCCTGAGCGGATCGGGACAGGCGCGGCTGTACCGGGGCACACCGAGGCGCGCCCCTACCGTCCGCACCGCCTTCTGACCGCCCGAGAACCGGTCGTGGCGCTCTGCCCGCGGAAAGTGCACACGGCCGACGCGCGTCCCACC-GCGGGAAGGGTCTTGCGATCCCGGACCCCCACAGCGGGCGCGCACCATCCGAGCTGAATTCCGCAGGCCGACTTTGCGGATCCACCCGTTTACCTCTAGGCGGTTTCACGTACTGTTGAACTCTCTCTTCAAAGTTCTTTTCAACTTTCCCTCACGGTACTTGTCCGCTATCGGACTCGTGCCAGTATTTAGCCTTAGATGGAGTTTACCACCCGCTTT-GGCTGCATTCCCAAACAACCCGACTCCCGAGACGCTCGCAGTCGACGCGCCGGCGGCCAGTAAAGGCCTGACACCCGCTTTGGGAGAGGCCCCGATCAGGAGGACTTCGGACGCCGGCGCATTCGACAGTTGGCGTCCCATACACCACAGCTCCCGCCAGCCAGGATGCTGGGGGATTCGGTGCTGGGCTGGTCCCGCTTCACTCGCCTCCTTAGGCATGATGGTGACACGCTTGGCGTGGATTGCGCACAGGTTGGTGTCCTCAAACAGACCCACCAGGTAGGCCTCGCTAGCCTCCTGCAGAGCCATGACTGCTGAGCTCTGGAAGCGTAGGTCAGTCTTGAAGTCCTGGGCGATCTCACGGACCAGACGCTGGAAAGGCAGCTTGCGGATGAGCAGCTCAGTGCTCTTCTGATAACGGCGGATCTCACGAAGAGCCACTGTACCGGGCCTGTAACGGTGGGGCTTCTTTACCCCGCCGGTGGCTGGAGCACTCTTGCGAGCAGCCTTGGTAGCAAGCTGCTTGCGAGGGGCCTTGCCTCCTGTCGACTTTCGGGCCGTCTGCTTG
>Anentome_sp._D_voucher_MNHNIM200929659
GGTCGGGTGGAGGGCCGACCGATTCG-CCACCGACCCTGTGTCGGCAAGGCCTAAACTCCCCGGGTCCGTCCCAGGACGCGGTCGGCAGACACGGTCACCCAGTCTCTGCCAGTCGAACGTCCCTGGAGGGCCGGGGCGGCCCGACGCCGACGGCGGCTCCTCGGTCCCCTGAGCGGATCGGGACAGGCGCGGCTGTACCGGGGCACACCGAGGCGCGCCCCTACCGTCCGCACCGCCTTCTGACCGCCCGAGAACCGGTCGTGGCGCTCTGCCCGCGGAAAGTGCACACGGCCGACGCGCGTCCCACC-GCGGGAAGGGTCTTGCGATCCCGGACCCCCACAGCGGGCGCGCACCATCCGAGCTGAATTCCGCAGGCCGACTTTGCGGATCCACCCGTTTACCTCTAGGCGGTTTCACGTACTGTTGAACTCTCTCTTCAAAGTTCTTTTCAACTTTCCCTCACGGTACTTGTCCGCTATCGGACTCGTGCCAGTATTTAGCCTTAGATGGAGTTTACCACCCGCTTT-GGCTGCATTCCCAAACAACCCGACTCCCGAGACGCTCGCAGTCGACGCGCCGGCGGCCAGTAAAGGCCTGACACCCGCTTTGGGAGAGGCCCCGATCAGGAGGACTTCGGACGCCGGCGCATTCGACAGTTGGCGTCCCATACACCACAGCTCCCGCCAGCCAGGATGCTGGGGGATTCGGTGCTGGGCTGGTCCCGCTTCACTCGCC------------------------------------------------------------------------------------------------------------------------------------------------------------------------------------------------------------------------------------------------------------------------------------------------------------------------------------------------------------------------
>Anentome_sp._D_voucher_MNHNIM200929661
GGTCGGGTGGAGGGCCGACCGATTCG-CCACCGACCCTGTGTCGGCAAGGCCTAAACTCCCCGGGTCCGTCCCAGGACGCGGTCGGCAGACACGGTCACCCAGTCTCTGCCAGTCGAACGTCCCTGGAGGGCCGGGGCGGCCCGACGCCGACGGCGGCTCCTCGGTCCCCTGAGCGGATCGGGACAGGCGCGGCTGTACCGGGGCACACCGAGGCGCGCCCCTACCGTCCGCACCGCCTTCTGACCGCCCGAGAACCGGTCGTGGCGCTCTGCCCGCGGAAAGTGCACACGGCCGACGCGCGTCCCACC-GCGGGAAGGGTCTTGCGATCCCGGACCCCCACAGCGGGCGCGCACCATCCGAGCTGAATTCCGCAGGCCGACTTTGCGGATCCACCCGTTTACCTCTAGGCGGTTTCACGTACTGTTGAACTCTCTCTTCAAAGTTCTTTTCAACTTTCCCTCACGGTACTTGTCCGCTATCGGACTCGTGCCAGTATTTAGCCTTAGATGGAGTTTACCACCCGCTTT-GGCTGCATTCCCAAACAACCCGACTCCCGAGACGCTCGCAGTCGACGCGCCGGCGGCCAGTAAAGGCCTGACACCCGCTTTGGGAGAGGCCCCGATCAGGAGGACTTCGGACGCCGGCGCATTCGACAGTTGGCGTCCCATACACCACAGCTCCCGCCAGCCAGGATGCTGGGGGATTCGGTGCTGGGCTGGTCCCGCTTCACTCGCCTCCTTGGGCATGATGGTGACACGCTTGGCGTGGATTGCGCACAGGTTGGTGTCCTCAAACAGACCCACCAGGTAGGCCTCGCTAGCCTCCTGCAGAGCCATGACTGCTGAGCTCTGGAAGCGTAGGTCAGTCTTGAAGTCCTGGGCGATCTCACGGACCAGACGCTGGAAAGGCAGCTTGCGGATGAGCAGCTCAGTGCTCTTCTGATAACGGCGGATCTCACGAAGAGCCACTGTACCGGGCCTGTAACGGTGGGGCTTCTTTACCCCGCCGGTGGCTGGAGCACTCTTGCGAGCAGCCTTGGTAGCAAGCTGCTTGCGAGGGGCCTTGCCTCCTGTCGACTTTCGGGCCGTCTGCTTG
>Anentome_sp._D_voucher_MNHNIM200929663
GGTCGGGTGGAGGGCCGACCGATTCG-CCACCGACCCTGTGTCGGCAAGGCCTAAACTCCCCGGGTCCGTCCCAGGACGCGGTCGGCAGACACGGTCACCCAGTCTCTGCCAGTCGAACGTCCCTGGAGGGCCGGGGCGGCCCGACGCCGACGGCGGCTCCTCGGTCCCCTGAGCGGATCGGGACAGGCGCGGCTGTACCGGGGCACACCGAGGCGCGCCCCTACCGTCCGCACCGCCTTCTGACCGCCCGAGAACCGGTCGTGGCGCTCTGCCCGCGGAAAGTGCACACGGCCGACGCGCGTCCCACC-GCGGGAAGGGTCTTGCGATCCCGGACCCCCACAGCGGGCGCGCACCATCCGAGCTGAATTCCGCAGGCCGACTTTGCGGATCCACCCGTTTACCTCTAGGCGGTTTCACGTACTGTTGAACTCTCTCTTCAAAGTTCTTTTCAACTTTCCCTCACGGTACTTGTCCGCTATCGGACTCGTGCCAGTATTTAGCCTTAGATGGAGTTTACCACCCGCTTT-GGCTGCATTCCCAAACAACCCGACTCCCGAGACGCTCGCAGTCGACGCGCCGGCGGCCAGTAAAGGCCTGACACCCGCTTTGGGAGAGGCCCCGATCAGGAGGACTTCGGACGCCGGCGCATTCGACAGTTGGCGTCCCATACACCACAGCTCCCGCCAGCCAGGATGCTGGGGGATTCGGTGCTGGGCTGGTCCCGCTTCACTCGCC------------------------------------------------------------------------------------------------------------------------------------------------------------------------------------------------------------------------------------------------------------------------------------------------------------------------------------------------------------------------
>Anentome_sp._B_voucher_MNHNIM201352175
GGTCGGGTGGAGGGCCGACCGATTCG-CCACCGACCCTGTGTCGGCAAGGCCTAAACTCCCCGGGTCCGTCCCAGGATGCGGTCGGCAGACACGGTCACCCAGTCTCTGCCAGTCGAACATCCCTGGAGGGCCGGGGCGGCCCGACGCCGACGGCGGCTCCTCGGTCCCCTGAGCGGATCGGGACAGGCGCGGCTGTACCAGGGCACACCGAGGCGCGCCCCTACCGTCCGCACCGCCTTCTGACCGCCCAAGAACCGGTCGTGGCGCTCTGCCCGCGGAAAGTGCACACGGCCGACGCACGTCCCACC-GCGGGAAGGGTCTTGCGATCCCGGACCCCCACAGCGGGCGCGCACCATCCGAGCTGAATTCCGCAGGCCGACTTTGCGGATCCACCCGTTTACCTCTAGGCGGTTTCACGTACTGTTGAACTCTCTCTTCAAAGTTCTTTTCAACTTTCCCTCACGGTACTTGTCCGCTATCGGACTCGTGCCAGTATTTAACCTTAGATGGAGTTTACCACCCGCTTTGGGCTGCATTCCCAAACAACCCGACTCCCGAGACGCTCGCAGTCGACGCGCCAGCGGCCAGTAAAGGCATGACACCCGCTTTGGGAGAGGCCCCGATCAGGAGGACTTCGGACGCCGGCGCATTCGACAGTTGGCGTCCCATACACCACAGCTCCCGCCAGCCAGGATGCTGGGGGATTCGGTGCTGGGCTGGTCCCGCTTCACTCGCCTCCTTTGGCATGATGGTGACACGCTTGGCGTGGATTGCGCACAGGTTGGTGTCCTCAAACAGACCCACCAGGTAGGCCTCGCTAGCCTCCTGCAGAGCCATGACTGCTGAGCTCTGGAAGCGTAGGTCAGTCTTGAAGTCCTGGGCGATCTCACGGACCAGACGCTGGAAAGGCAGCTTGCGGATGAGCAGCTCAGTGCTCTTCTGATAACGGCGGATCTCACGAAGAGCCACTGTACCGGGCCTGTAACGGTGGGGCTTCTTTACCCCGCCGGTGGCTGGAGCACTCTTGCGAGCAGCCTTGGTAGCAAGCTGCTTGCGAGGGGCCTTGCCTCCTGTCGACTTTCGGGCCGTCTGCTTG
>Anentome_sp._B_voucher_MNHNIM201352176
------GCGGAGGGCCGACCGATTCG-CCACCGACCCTGTGTCGGCAAGGCCTAAACTCCCCGGGTCCGTCCCAGGACGCGGTCGGCAGACACGGTCACCCAGTCTCTGCCAGTCGAACGTCCCTGGAGGGCCGGGGCGGCCCGACGCCGACGGCGGCTCCTCGGTCCCCTGAGCGGATCGGGACAGGCGCGGCTGTACCGGGGCACACCGAGGCGCGCCCCTACCGTCCGCACCGCCTTCTGACCGCCCGAGAACCGGTCGTGGCGCTCTGCCCGCGGAAAGTGCACACGGCCGACGCGCGTCCCACC-GCGGGAAGGGTCTTGCGATCCCGGACCCCCGCAGCGGGCGCGCACCATCCGAGCTGAATTCCGCAGGCCGACTTTGCGGATCCACCCGTTTACCTCTAGGCGGTTTCACGTACTGTTGAACTCTCTCTTCAAAGTTCTTTTCAACTTTCCCTCACGGTACTTGTCCGCTATCGGACTCGTGCCAGTATTTAGCCTTAGATGGAGTTTACCACCCGCTTTGGGCTGCATTCCCAAACAACCCGACTCCCGAGACGCTCGCAGTCGACGCGCCGGCGGCCAGTAAAGGCCTGACACCCGCTTTGGGAGAGGCCCCGATCAGGAGGACTTCGGACGCCGGCGCATTCGACAGTTGGCGTCCCATACACCACAGCTCCCGCCAGCCAGGATGCTGGGGGATTCGGTGCTGGGCTGGTCCCGCTTCACTCGCCTCCTTTGGCATGATGGTGACACGCTTGGCGTGGATTGCGCACAGGTTGGTGTCCTCAAACAGACCCACCAGGTAGGCCTCGCTAGCCTCCTGCAGAGCCATGACTGCTGAGCTCTGGAAGCGTAGGTCAGTCTTGAAGTCCTGGGCGATCTCACGGACCAGACGCTGGAAAGGCAGCTTGCGGATGAGCAGCTCAGTGCTCTTCTGATAACGGCGGATCTCACGAAGAGCCACTGTACCGGGCCTGTAACGGTGGGGCTTCTTTACCCCGCCGGTGGCTGGAGCACTCTTGCGAGCAGCCTTGGTAGCAAGCTGCTTGCGAGGGGCCTTGCCTCCTGTCGACTTTCGGGCCGTCTGCTTG
>Anentome_sp._B_voucher_MNHNIM201352177
-----------------------------CCCGA-CCTGTGTCGGCAAGGCCTAAACTCCCCGGGTCCGTCCCAGGACGCGGTCGGCAGACACGGTCACCCAGTCTCTGCCAGTCGAACGTCCCTGGAGGGCCGGGGCGGCCCGACGCCGACGGCGGCTCCTCGGTCCCCTGAGCGGATCGGGACAGGCGCGGCTGTACCGGGGCACACCGAGGCGCGCCCCTACCGTCCGCACCGCCTTCTGACCGCCCGAGAACCGGTCGTGGCGCTCTGCCCGCGGAAAGTGCACACGGCCGACGCGCGTCCCACC-GCGGGAAGGGTCTTGCGATCCCGGACCCCCGCAGCGGGCGCGCACCATCCGAGCTGAATTCCGCAGGCCGACTTTGCGGATCCACCCGTTTACCTCTAGGCGGTTTCACGTACTGTTGAACTCTCTCTTCAAAGTTCTTTTCAACTTTCCCTCACGGTACTTGTCCGCTATCGGACTCGTGCCAGTATTTAGCCTTAGATGGAGTTTACCACCCGCTTTGGGCTGCATTCCCAAACAACCCGACTCCCGAGACGCTCGCAGTCGACGCGCCGGCGGCCAGTAAAGGCCTGACACCCGCTTTGGGAGAGGCCCCGATCAGGAGGACTTCGGACGCCGGCGCATTCGACAGTTGGCGTCCCATACACCACAGCTCCCGCCAGCCAGGATGCTGGGGGATTCGGTGCTGGGCTGGTCCCGCTTCACTCGCCTCCTTTGGCATGATGGTGACACGCTTGGCGTGGATTGCGCACAGGTTGGTGTCCTCAAACAGACCCACCAGGTAGGCCTCGCTAGCCTCCTGCAGAGCCATGACTGCTGAGCTCTGGAAGCGTAGGTCAGTCTTGAAGTCCTGGGCGATCTCACGGACCAGACGCTGGAAAGGCAGCTTGCGGATGAGCAGCTCAGTGCTCTTCTGATAACGGCGGATCTCACGAAGAGCCACTGTACCGGGCCTGTAACGGTGGGGCTTCTTTACCCCGCCGGTGGCTGGAGCACTCTTGCGAGCAGCCTTGGTAGCAAGCTGCTTGCGAGGGGCCTTGCCTCCTGTCGACTTTCGGGCCGTCTGCTTG
>Anentome_sp._A_voucher_MNHNIM201352178
---------GAGGGCCGACCGATTCG-CCACCGA-CCTGTGTCGGCAGGGCCTAAGCTCCCCGGGTCCGTCCCGGGACGCGGTCGGCAGACACGGTGGCCCAGTCTCTGCCAGTCGAACGTCCCTGGAGGGCCGGGGCGGCCCGGCGCCGATGGCGGCTCCTCGGTCCCCGGAGCGGATCGGGACAGGCGCGGCTGTACCGGGGCACGCCGAGGCGCGCCCCTACCATCCGCGCCGCCTTCTGACCGCCCGAGAACCGGTCGTGGCGCTCTGCCCGCGGAAAGTGCACACGGCCGACGCGCGTCCCGCC-GCAGGAAGGGTCTTGCGATCCCGGACCCCCGCCGCGGGCGCGCACCATCCGAGCTGAATTCCGCGGGCCGACTTTGCGGATCCACCCGTTTACCTCTAGGCGGTTTCACGTACTGTTGAACTCTCTCTTCAAAGTTCTTTTCAACTTTCCCTCACGGTACTTGTCCGCTATCGGACTCGTGCCAGTGTTTAGCCTTAGATGGAGTTTACCACCCGCTTTGGGCTGCATTCCCAAACAACCCGACTCCCGAGACGCTCGCAGCCGACGCGCCGGCGGCCAGTAAAGGCCTGACACCCGCTTTGGGAGAGGCCCCGATCAGGAGGACTTCGGACGCCGGCGCATTCGACAGTTGGCGTCCCATACACCACAGCTCCCGCCAGCCACGATGCTGGGGGATTCGGTGCTGGGCTGGTCCCGCTTCACTCGCCTCCTTGGGCATGATGGTGACACGCTTGGCGTGGATCGCACACAGGTTGGTGTCCTCGAACAGACCCACCAAGTATGCCTCGCTAGCCTCCTGCAGGGCCATGACAGCTGAGCTCTGGAAGCGCAGGTCGGTCTTGAAGTCCTGGGCGATCTCACGGACTAGGCGTTGGAAAGGCAGCTTGCGGATGAGCAGTTCAGTGCTCTTCTGATAACGGCGGATCTCACGAAGAGCCACGGTACCAGGCCTGTAACGGTGGGGCTTCTTCACCCCGCCGGTGGCAGGAGCGCTCTTGCGAGCAGCCTTAGTGGCCAGCTGCTTGCGAGGGGCCTTGCCTCCAGTCGACTTTCGGGCCGTCTGCTTG
>Anentome_sp._C_voucher_MNHNIM201352179
-----------------------------------------------------------------------------------------------------------------------------------------------------------------------------------------------------------------------------------------------------------------------------------------------------------------------------------------------------------------------------------------------------------------------------------------------------------------------------------------------------------------------------------------------------------------------------------------------------------------------------------------------------------------------------------------------------------------------------------------------------------------------GGGCATGATGGTGACACGCTTGGCGTGGATTGCGCACAGGTTGGTGTCCTCAAACAGACCCACCAGGTAGGCCTCGCTAGCCTCCTGCAGAGCCATGACTGCTGAGCTCTGGAAGCGTAGGTCAGTCTTGAAGTCCTGGGCGATCTCACGGACCAGACGCTGGAAAGGCAGCTTGCGGATGAGCAGCTCAGTGCTCTTCTGATAACGGCGGATCTCACGAAGAGCCACTGTACCGGGCCTGTAACGGTGGGGCTTCTTTACCCCGCCGGTGGCTGGAGCACTCTTGCGAGCAGCCTTGGTAGCAAGCTGCTTGCGAGGGGCCTTGCCTCCTGTCGACTTTCGGGCCGTCTGCTTG
>Anentome_sp._C_voucher_MNHNIM201352180
---------GAGGGCCGACCGATTCG-CCACCGACCCTGTGTCGGCAAGGCCTAAACTCCCCGGGTCCGTCCCAGGACGCGGTCGGCAGACACGGTCACCCAGTCTCTGCCAGTCGAACGTCCCTGGAGGGCCGGGGCGGCCCGACGCCGACGGCGGCTCCTCGGTCCCCTGAGCGGATCGGGACAGGCGCGGCTGTACCGGGGCACACCGAGGCGCGCCCCTACCGTCCGCACCGCCTTCTGACCGCCCGAGAACCGGTCGTGGCGCTCTGCCCGCGGAAAGTGCACACGGCCGACGCGCGTCCCACC-GCGGGAAGGGTCTTGCGATCCCGGACCCCCACAGCGGGCGCGCACCATCCGAGCTGAATTCCGCAGGCCGACTTTGCGGATCCACCCGTTTACCTCTAGGCGGTTTCACGTACTGTTGAACTCTCTCTTCAAAGTTCTTTTCAACTTTCCCTCACGGTACTTGTCCGCTATCGGACTCGTGCCAGTATTTAGCCTTAGATGGAGTTTACCACCCGCTTTGGGCTGCATTCCCAAACAACCCGACTCCCGAGACGCTCGCAGTCGACGCGCCGGCGGCCAGTAAAGGCCTGACACCCGCTTTGGGAGAGGCCCCGATCAGGAGGACTTCGGACGCCGGCGCATTCGACAGTTGGCGTCCCATACACCACAGCTCCCGCCAGCCAGGATGCTGGGGGATTCGGTGCTGGGCTGGTCCCGCTTCACTCGCCTCCTTGGGCATGATGGTGACACGCTTGGCGTGGATTGCGCACAGGTTGGTGTCCTCAAACAGACCCACCAGGTAGGCCTCGCTAGCCTCCTGCAGAGCCATGACTGCTGAGCTCTGGAAGCGTAGGTCAGTCTTGAAGTCCTGGGCGATCTCACGGACCAGACGCTGGAAAGGCAGCTTGCGGATGAGCAGCTCAGTGCTCTTCTGATAACGGCGGATCTCACGAAGAGCCACTGTACCGGGCCTGTAACGGTGGGGCTTCTTTACCCCGCCGGTGGCTGGAGCACTCTTGCGAGCAGCCTTGGTAGCAAGCTGCTTGCGAGGGGCCTTGCCTCCTGTCGACTTTCGGGCCGTCTGCTTG
>Anentome_sp._C_voucher_MNHNIM201352181
---------GAGGGCCGACCGATTCG-CCACCGACCCTGTGTCGGCAAGGCCTAAACTCCCCGGGTCCGTCCCAGGACGCGGTCGGCAGACACGGTCACCCAGTCTCTGCCAGTCGAACGTCCCTGGAGGGCCGGGGCGGCCCGACGCCGACGGCGGCTCCTCGGTCCCCTGAGCGGATCGGGACAGGCGCGGCTGTACCGGGGCACACCGAGGCGCGCCCCTACCGTCCGCACCGCCTTCTGACCGCCCGAGAACCGGTCGTGGCGCTCTGCCCGCGGAAAGTGCACACGGCCGACGCGCGTCCCACC-GCGGGAAGGGTCTTGCGATCCCGGACCCCCACAGCGGGCGCGCACCATCCGAGCTGAATTCCGCAGGCCGACTTTGCGGATCCACCCGTTTACCTCTAGGCGGTTTCACGTACTGTTGAACTCTCTCTTCAAAGTTCTTTTCAACTTTCCCTCACGGTACTTGTCCGCTATCGGACTCGTGCCAGTATTTAGCCTTAGATGGAGTTTACCACCCGCTTTGGGCTGCATTCCCAAACAACCCGACTCCCGAGACGCTCGCAGTCGACGCGCCGGCGGCCAGTAAAGGCCTGACACCCGCTTTGGGAGAGGCCCCGATCAGGAGGACTTCGGACGCCGGCGCATTCGACAGTTGGCGTCCCATACACCACAGCTCCCGCCAGCCAGGATGCTGGGGGATTCGGTGCTGGGCTGGTCCCGCTTCACTCGCCTCCTTTGGCATGATGGTGACACGCTTGGCGTGGATTGCGCACAGGTTGGTGTCCTCAAACAGACCCACCAGGTAGGCCTCGCTAGCCTCCTGCAGAGCCATGACTGCTGAGCTCTGGAAGCGTAGGTCAGTCTTGAAGTCCTGGGCGATCTCACGGACCAGACGCTGGAAAGGCAGCTTGCGGATGAGCAGCTCAGTGCTCTTCTGATAACGGCGGATCTCACGAAGAGCCACTGTACCGGGCCTGTAACGGTGGGGCTTCTTTACCCCGCCGGTGGCTGGAGCACTCTTGCGAGCAGCCTTGGTAGCAAGCTGCTTGCGAGGGGCCTTGCCTCCTGTCGACTTTCGGGCCGTCTGCTTG
>Anentome_sp._A_voucher_MNHNIM201352184
---------GAGGGCCGACCGAT-CGCCCACCGACCCTGTGTCAGCAGGGCCTAAGCTCCCCGGGTCCGTCCCGGGACGCGGTCGGCAGACACGGTGGCCCAGTCTCTGCCAGTCGAACGTCCCTGGAGGGCCGGGGCGGCCCGGCGCCGACGGCGGCTCCTCGGTCCCCGGAGCGGATCGGGACAGGCGCGGCTGTACCGGGGCACGCCGAGGCGCGCCCCTACCATCCGCGCCGCCTTCTGACCGCCCGAGAACCGGTCGTGGCGCTCTGCCCGCGGAAAGTGCACACGGCCGACGCGCGTCCCGCC-GCRGGAAGGGTCTTGCGATCCCGGACCCCCGCCGCGGGCGCGCACCATCCGAGCTGAATTCCGCGGGCCGACTTTGCGGATCCACCCGTTTACCTCTAGGCGGTTTCACGTACTGTTGAACTCTCTCTTCAAAGTTCTTTTCAACTTTCCCTCACGGTACTTGTCCGCTATCGGACTCGTGCCAGTGTTTAGCCTTAGATGGAGTTTACCACCCGCTTTGGGCTGCATTCCCAAACAACCCGACTCCCGAGACGCTCGCAGCCGACGCGCCGGCGGCCAGTAAAGGCCTGACACCCGCTTTGGGAGAGGCCCCGATCAGGAGGACTTCGGACGCCGGCGCATTCGACAGTTGGCGTCCCATACACCACAGCTCCCGCCAGCCACGATGCTGGGGGATTCGGTGCTGGGCTGGTCCCGCTTCACTCGCCTCCTTTGGCATGATGGTGACACGCTTGGCGTGGATCGCACACAGGTTGGTGTCCTCGAACAGACCCACCAAGTATGCCTCGCTAGCCTCCTGCAGGGCCATGACAGCTGAGCTCTGGAAGCGCAGGTCGGTCTTGAAGTCCTGGGCGATCTCACGGACTAGGCGTTGGAAAGGCAGCTTGCGGATGAGCAGTTCAGTGCTCTTCTGATAACGGCGGATCTCACGAAGAGCCACGGTACCAGGCCTGTAACGGTGGGGCTTCTTCACCCCGCCGGTGGCAGGAGCGCTCTTGCGAGCAGCCTTAGTGGCCAGCTGCTTTCGAGGGGCCTTGCCTCCAGTCGACTTTCGGGCCGTCTGCTTG
>Anentome_sp._A_voucher_MNHNIM201352185
---------GAGGGCCGACCGATTCGCCCACCGACCCTGTGTCAGCAGGGCCTAAGCTCCCCGGGTCCGTCCCAGGACGCGGTCGGCAGACACGGTGGCCCAGTCTCTGCCAGTCGAACGTCCCTGGAGAGCCGGGGCGGCCCGGCGCCGACGGCGGCTCCTCGGTCCCCAGAGCGGATCGGGACAGGCGCGGCTGTACCGGGGCACGCCGAGGCACGCCCCTACCATCCGCGCCGCCTTCTGACCGCCCGAGAACCGGTCGTGGCGCTCTGCCCGCGGAAAGTGCACACGGCCGACGCGCGTCCCGCC-GCAGGAAGGGTCTTGCGATCCCGGACCCCCGCCGCGGGCGCGCACCATCCGAGCTGAATTCCGCGGGCCGACTTTGCGGATCCACCCGTTTACCTCTAGGCGGTTTCACGTACTGTTGAACTCTCTCTTCAAAGTTCTTTTCAACTTTCCCTCACGGTACTTGTCCGCTATCGGACTCGTGCCAGTGTTTAGCCTTAGATGGAGTTTACCACCCGCTTTGGGCTGCATTCCCAAACAACCCGACTCCCGAGACGCTCGCAGCCGACGCGCCGGCGGCCAGTAAAGGCCTGACACCCGCTTTGGGAGAGGCCCCGATCAGGAGGACTTCGGACGCCGGCGCATTCGACAGTTGGCGTCCCATACACCACAGCTCCCGCCAGCCACGATGCTGGGGGATTCGGTGCTGGGCTGGTCCCGCTTCACTCGCCTCCTTTGGCATGATGGTGACACGCTTGGCGTGGATCGCACACAGGTTGGTGTCCTCGAACAGACCCACCAAGTATGCCTCGCTAGCCTCCTGCAGGGCCATGACAGCTGAGCTCTGGAAGCGCAGGTCGGTCTTGAAGTCCTGGGCGATCTCACGGACTAGGCGTTGGAAAGGCAGCTTGCGGATGAGCAGTTCAGTGCTCTTCTGATAACGGCGGATCTCACGAAGAGCCACGGTACCAGGCCTGTAACGGTGGGGCTTCTTCACCCCGCCGGTGGCAGGAGCGCTCTTGCGAGCAGCCTTAGTGGCCAGCTGCTTTCGAGGGGCCTTGCCTCCAGTCGACTTTCGGGCCGTCTGCTTG
>Anentome_sp._C_voucher_MNHNIM201359229
GGTCGGGTGGAGGGCCGACCGATTCG-CCACCGACCCTGTGTCGGCAAGGCCTAAACTCCCCGGGTCCGTCCCAGGACGCGGTCGGCAGACACGGTCACCCAGTCTCTGCCAGTCGAACGTCCCTGGAGGGCCGGGGCGGCCCGACGCCGACGGCGGCTCCTCGGTCCCCTGAGCGGATCGGGACAGGCGCGGCTGTACCGGGGCACACCGAGGCGCGCCCCTACCGTCCGCACCGCCTTCTGACCGCCCGAGAACCGGTCGTGGCGCTCTGCCCGCGGAAAGTGCACACGGCCGACGCGCGTCCCACC-GCGGGAAGGGTCTTGCGATCCCGGACCCCCGCAGCGGGCGCGCACCATCCGAGCTGAATTCCGCAGGCCGACTTTGCGGATCCACCCGTTTACCTCTACGCGGTTTCACGTACTGTTGAACTCTCTCTTCAAAGTTCTTTTCAACTTTCCCTCACGGTACTTGTCCGCTATCGGACTCGTGCCAGTATTTAGCCTTAGATGGAGTTTACCACCCGCTTTGGGCTGCATTCCCAAACAACCCGACTCCCGAGACGCTCGCAGTCGACGCGCCGGCGGCCAGTAAAGGCCTGACACCCGCTTTGGGAGAGGCCCCGATCAGGAGGACTTCGGACGCCGGCGCATTCGACAGTTGGCGTCCCATACACCACAGCTCCCGCCAGCCAGGATGCTGGGGGATTCGGTGCTGGGCTGGTCCCGCTTCACTCGCC------------------------------------------------------------------------------------------------------------------------------------------------------------------------------------------------------------------------------------------------------------------------------------------------------------------------------------------------------------------------
>Anentome_sp._C_voucher_MNHNIM201359230
---CGGGTGGAGGGCCGACCGATTCG-CCACCGACCCTGTGTCGGCAAGGCCTAAACTCCCCGGGTCCGTCCCAGGACGCGGTCGGCAGACACGGTCACCCAGTCTCTGCCAGTCGAACGTCCCTGGAGGGCCGGGGCGGCCCGACGCCGACGGCGGCTCCTCGGTCCCCTGAGCGGATCGGGACAGGCGCGGCTGTACCGGGGCACACCGAGGCGCGCCCCTACCGTCCGCACCGCCTTCTGACCGCCCGAGAACCGGTCGTGGCGCTCTGCCCGCGGAAAGTGCACACGGCCGACGCGCGTCCCACC-GCGGGAAGGGTCTTGCGATCCCGGACCCCCGCAGCGGGCGCGCACCATCCGAGCTGAATTCCGCAGGCCGACTTTGCGGATCCACCCGTTTACCTCTAGGCGGTTTCACGTACTGTTGAACTCTCTCTTCAAAGTTCTTTTCAACTTTCCCTCACGGTACTTGTCCGCTATCGGACTCGTGCCAGTATTTAGCCTTAGATGGAGTTTACCACCCGCTTTGGGCTGCATTCCCAAACAACCCGACTCCCGAGACGCTCGCAGTCGACGCGCCGGCGGCCAGTAAAGGCCTGACACCCGCTTTGGGAGAGGCCCCGATCAGGAGGACTTCGGACGCCGGCGCATTCGACAGTTGGCGTCCCATACACCACAGCTCCCGCCAGCCAGGATGCTGGGGGATTCGGTGCTGGGCTGGTCCCGCTTCACTCGCC--------------------------------------GCGCAGGTTGGTGTCCTCAAACAGACCCACCAGGTAGGCCTCGCTAGCCTCCTGCAGAGCCATGACTGCTGAGCTCTGGAAGCGTAGGTCAGTCTTGAAGTCCTGGGCGATCTCACGGACCAGACGCTGGAAAGGCAGCTTGCGGATGAGCAGCTCAGTGCTCTTCTGATAACGGCGGATCTCACGAAGAGCCACTGTACCGGGCCTGTAACGGTGGGGCTTCTTTACCCCGCCGGTGGCTGGAGCACTCTTGCGAGCAGCCTTGGTAGCAAGCTGCTTGCGAGGGGCCTTGCCTCCTGTCGACTTTCGGGCCGTCTGCTTG
>Anentome_sp._voucher_MNHNIM201359231
-GTCGGGTGGAGGGCCGACCGATTCG-CCACCGACCCTGTGTCGGCAAGGCCTAAACTCCCCGGGTCCGTCCCAGGACGCGGTCGGCAGACACGGTCACCCAGTCTCTGCCAGTCGAACGTCCCTGGAGGGCCGGGGCGGCCCGACGCCGACGGCGGCTCCTCGGTCCCCTGAGCGGATCGGGACAGGCGCGGCTGTACCGGGGCACACCGAGGCGCGCCCCTACCGTCCGCACCGCCTTCTGACCGCCCGAGAACCGGTCGTGGCGCTCTGCCCGCGGAAAGTGCACACGGCCGACGCGCGTCCCACC-GCGGGAAGGGTCTTGCGATCCCGGACCCCCACAGCGGGCGCGCACCATCCGAGCTGAATTCCGCAGGCCGACTTTGCGGATCCACCCGTTTACCTCTAGGCGGTTTCACGTACTGTTGAACTCTCTCTTCAAAGTTCTTTTCAACTTTCCCTCACGGTACTTGTCCGCTATCGGACTCGTGCCAGTATTTAGCCTTAGATGGAGTTTACCACCCGCTTTGGGCTGCATTCCCAAACAACCCGACTCCCGAGACGCTCGCAGTCGACGCGCCGGCGGCCAGTAAAGGCCTGACACCCGCTTTGGGAGAGGCCCCGATCAGGAGGACTTCGGACGCCGGCGCATTCGACAGTTGGCGTCCCATACACCACAGCTCCCGCCAGCCAGGATGCTGGGGGATTCGGTGCTGGGCTGGTCCCGCTTCACTCGCC------------------------------------------------------------------------------------------------------------------------------------------------------------------------------------------------------------------------------------------------------------------------------------------------------------------------------------------------------------------------
>Anentome_sp._voucher_MNHNIM201359232
-GTCGGGTGGAGGGCCGACCGATTCG-CCACCGACCCTGTGTCGGCAAGGCCTAAACTCCCCGGGTCCGTCCCAGGACGCGGTCGGCAGACACGGTCACCCAGTCTCTGCCAGTCGAACGTCCCTGGAGGGCCGGGGCGGCCCGACGCCGACGGCGGCTCCTCGGTCCCCTGAGCGGATCGGGACAGGCGCGGCTGTACCGGGGCACACCGAGGCGCGCCCCTACCGTCCGCACCGCCTTCTGACCGCCCGAGAACCGGTCGTGGCGCTCTGCCCGCGGAAAGTGCACACGGCCGACGCGCGTCCCACC-GCGGGAAGGGTCTTGCGATCCCGGACCCCCGCAGCGGGCGCGCACCATCCGAGCTGAATTCCGCAGGCCGACTTTGCGGATCCACCCGTTTACCTCTAGGCGGTTTCACGTACTGTTGAACTCTCTCTTCAAAGTTCTTTTCAACTTTCCCTCACGGTACTTGTCCGCTATCGGACTCGTGCCAGTATTTAGCCTTAGATGGAGTTTACCACCCGCTTTGGGCTGCATTCCCAAACAACCCGACTCCCGAGACGCTCGCAGTCGACGCGCCGGCGGCCAGTAAAGGCCTGACACCCGCTTTGGGAGAGGCCCCGATCAGGAGGACTTCGGACGCCGGCGCATTCGACAGTTGGCGTCCCATACACCACAGCTCCCGCCAGCCAGGATGCTGGGGGATTCGGTGCTGGGCTGGTCCCGCTTCACTCGCC------------------------------------------------------------------------------------------------------------------------------------------------------------------------------------------------------------------------------------------------------------------------------------------------------------------------------------------------------------------------
>Anentome_sp._voucher_MNHNIM201359233
GGTCGGGTGGAGGGCCGACCGATTCG-CCACCGACCCTGTGTCGGCAAGGCCTAAACTCCCCGGGTCCGTCCCAGGACGCGGTCGGCAGACACGGTCACCCAGTCTCTGCCAGTCGAACGTCCCTGGAGGGCCGGGGCGGCCCGACGCCGACGGCGGCTCCTCGGTCCCCTGAGCGGATCGGGACAGGCGCGGCTGTACCGGGGCACACCGAGGCGCGCCCCTACCGTCCGCACCGCCTTCTGACCGCCCGAGAACCGGTCGTGGCGCTCTGCCCGCGGAAAGTGCACACGGCCGACGCGCGTCCCACC-GCGGGAAGGGTCTTGCGATCCCGGACCCCCACAGCGGGCGCGCACCATCCGAGCTGAATTCCGCAGGCCGACTTTGCGGATCCACCCGTTTACCTCTAGGCGGTTTCACGTACTGTTGAACTCTCTCTTCAAAGTTCTTTTCAACTTTCCCTCACGGTACTTGTCCGCTATCGGACTCGTGCCAGTATTTAGCCTTAGATGGAGTTTACCACCCGCTTTGGGCTGCATTCCCAAACAACCCGACTCCCGAGACGCTCGCAGTCGACGCGCCGGCGGCCAGTAAAGGCCTGACACCCGCTTTGGGAGAGGCCCCGATCAGGAGGACTTCGGACGCCGGCGCATTCGACAGTTGGCGTCCCATACACCACAGCTCCCGCCAGCCAGGATGCTGGGGGATTCGGTGCTGGGCTGGTCCCGCTTCACTCGCC------------------------------------------------------------------------------------------------------------------------------------------------------------------------------------------------------------------------------------------------------------------------------------------------------------------------------------------------------------------------
>Anentome_sp._C_voucher_MNHNIM201359234
GGTCGGGTGGAGGGCCGACCGATTCG-CCACCGACCCTGTGTCGGCAAGGCCTAAACTCCCCGGGTCCGTCCCAGGATGCGGTCGGCAGACACGGTCACCCAGTCTCTGCCAGTCGAACGTCCCTGGAGGGCCGGGGCGGCCCGACGCCGACGGCGGCTCCTCGGTCCCCTGAGCGGATCGGGACAGGCGCGGCTGTACCGGGGCACACCGAGGCGCGCCCCTACCGTCCGCACCGCCTTCTGACCACCCGAGAACCGGTCGTGGCGCTCTGCCCGCGGAAAGTGCACACGGCCGACGCGCGTCCCACC-GCGGGAAGGGTCTTGCGATCCCGGACCCCCACAGCGGGCGCGCACCATCCGAGCTGAATTCCGCAGGCCGACTTTGCGGATCCACCCGTTTACCTCTAGGCGGTTTCACGTACTGTTGAACTCTCTCTTCAAAGTTCTTTTCAACTTTCCCTCACGGTACTTGTCCGCTATCGGACTCGTGCCAGTATTTAACCTTAGATGGAGTTTACCACCCGCTTTGGGCTGCATTCCCAAACAACCCGACTCCCGAGACGCTCGCAGTCGACGCGCCGGCGGCCAGTAAAGGCCTGACAACCGCTTTGGGAGAGGCCCCGATCAGGAGGACTTCGGACGCCGGCGCATTCGACAGTTGGCGTCCCATACACCACAGCTCCCACCAGCCACGATGCTGGGGGATTCGGTGCTGGGCTGGTCCCGCTTCACTCGCC------------------------------------------------------------------------------------------------------------------------------------------------------------------------------------------------------------------------------------------------------------------------------------------------------------------------------------------------------------------------
>Naytia_granulosa_voucher_MNHNIM200923948
GGTCGGGTGGAGGGCCGACCGATTCG-CCACCGACCCTGTGCCGGCAGGGCCC---ACCCCAA-GTCCATCCGAGGAAGCGGTCGGCAGACACGGTTGCCCAGTCTCTGCCAGTCGAACATCCCTGGAGGGC-GAGGCGGCCC-ACGCCGACGGCGGCTCCTCGGTCCCC-GAGCGGATCGGGACAGGCGAGGCTATACCAGCGCGCGCCGAAGCGCACGCCTACCATCCCCGCCGCCTTCTGACCGCCCGAGAACCGGTCGTGGCGCTCTGCCCGCGGAAAGTGCACACGGCCGACGTTCGTCCCGCT-GCCGGTAGGGTCTTGCGATCCCAGA-CCCGACGGCGGGCGCGCGCCATCCGAGCTGAATTCCGCGGGCCGACTTTGCGGATCCACCCGTTTACCTCTAGGCGGTTTCACGTACTGTTGAACTCTCTCTTCAAAGTTCTTTTCAACTTTCCCTCACGGTACTTGTCCGCTATCGGACTCGTGCCAGTATTTAGCCTTAGATGGAGTCTACCACCCGCTTTGG-CTGCATTCCCAAACAACCCGACTCCGGAGACGCTCGTAGCCGACGCGCCAGCGTCCAGTAAAGGCCTGACACCCGCTCTGGGAGAGGCCCCGATCAGGAGGACTTCGGACACCGGCGCATTCGACAGTTGGCGTCCCATACACCACAGTTCCCGCCAGCGA-GATGCTGGGGGATTCGGTGCTGGGCTGATCCCGCTTCACTCGCCTCCTTGGGCATGATGGTGACCCGCTTGGCGTGGATGGCGCACAGGTTGGTGTCCTCGAAGAGACCGACCAGGTAGGCCTCGCTGGCCTCCTGCAGGGCCATGACAGCCGAGCTCTGGAAGCGCAGGTCGGTCTTGAAGTCCTGGGCGATCTCGCGGACCAGACGCTGGAAGGGCAGCTTGCGGATGAGCAGCTCGGTGCTCTTCTGGTAACGGCGGATCTCACGGAGAGCCACGGTGCCGGGCCTGTAACGGTGGGGCTTCTTCACCCCTCCGGTGGCGGGCGCGCTCTTGCGAGCAGCCTTGGTGGCCAGCTGCTTGCGGGGAGCCTTTCCTCCGGTGGACTTTCGGGCCGTCTGCTTG
