# Supplementary material for: Quid est Clea helena? Evidence for a previously unrecognized radiation of assassin snails (Gastropoda: Buccinoidea: Nassariidae)
Source: PeerJ. 2017 Aug 11;5:e3638. doi: 10.7717/peerj.3638 (PMC5555293; doi:10.7717/peerj.3638)
Supplement: Supplemental Information 3 [file peerj-05-3638-s003.txt]

>Cancellariidae_Cancellaria_cooperii
------------------------------------------TGCTGGTCTTAGTTTATT
AATTCGAGCTGAGTTGGGACAACCCGGAGCACTATTAGGTGATGATCAACTTTATAATGT
TATTGTTACAGCTCATGCTTTTGTAATGATTTTTTTCTTGGTAATGCCAATAATAATCGG
AGGATTTGGTAATTGGCTAGTACCCCTGATACTGGGTGCTGTTGATATGGCTTTTCCTCG
ATTAAATAATATAAGTTTCTGGCTGCTCCCTCCAGCTTTGCTGCTTCTACTTTCTTCAGG
AGCTGTAGAAAGGGGGGTGGGGACCGGATGAACAGTTTATCCTCCTTTGTCTGGCAATTT
GGCTCACGCAGGGGGTTCTGTAGACTTGGCTATTTTTTCGCTCCACCTAGCCGGAGTTTC
CTCTATTCTAGGGGCTGTAAATTTTATCACAACTATTATTAACATGCGATGAGAGGGGTT
ACAATTTGAGCGTATTCCGCTATTTGTGTGATCAGTTAAAATTACGTCTATCTTATTATT
ACTTTCTTTGCCTGTTTTAGCAGGAGCAATTACGATGCTTCTTACGGATCGAAATTTTAA
TACAGCATTTTTTGATCCTGCAGGAGGTGGGGATCCTATTTTGTATCAGCACCTTTT--A
AAACATGGCTCCCTGTAATTTTGTAAATAGGGAGTCGGTCCTGCCCAGTGA---AATTAT
TTAACGGCCGCGGTAC-CCTGACCGTGCGAAGGTAGCATAATCATTTGCCTTATAATTGA
AGGCTTGTATGAATGGTTTGACTAGAACAAAGCTGTCTCTTTATAATTCTATAAAACTTT
ATCTCTTGGTGAAGAAGCCTAGATGAAATTAATAGACAAGAAGACCCTATCGAGCTTTTA
AAAAAATTAATAGACTA-----ATTATTCATGTTT-ATAAAAAATTAA-TATTAAAAATT
-----TTGGTTGGGGCGACTGAGGAACAAATAAAGCTTCC-TCAACTTTA----------
AAAACTTACGCATA-TTGATCCAAG--CTTTTTGATTAAAGAAATTAGTTACCGTAGGGA
TAACAGCATTATCCTTTTTGAGAGTTCTTATCGAAAAGAGGGTTTGTGACCTCGATGTTG
GACCAGAATATCCTAAAGATGCAGAAGTCNTTGAGGGTTGGTCTGTTCGACCATTAAAAT
TCTACGTGACAGAGCCTAATTC-AAATTATTTTTATAGACAAT-TTTACTTTTAAGTCCT
CCTTTACAGATA--TATTTCACTATCGGA-TCCAT-TTTATAAATT---TTAATTGTAAC
CCATCCTCTCCTTTTAATTGGCTGCACCTTGATTTGACATTTAAATTTATTGTA---ATT
TTGTTGCTAACTTAATTTTTCTAAAAAGTTACCTGATGACAACGGTGTACAAACTGTGAT
TGCAATAAAAGGTCAGGT-GTATCGCGGATTATCGATTATGAGACAGGTTCCCCTAAGTG
GTCTAAAACACCGCCAAGCTCTTTGAGTTTTAAATTTTCTAA------------------
GCATTCATAGTGCTCCGGTAAATCTGGTATTTATTTACAACTAAG-AATAATGGGGTATC
AAATCCCAG-TTTCCCTCAAAGCTATAGTGGATTCAGCACC---TTGTGACCATTTTTGG
TTTATTTATCTATGTTCAAATTTCACTTTTCTATAGTAAATTATAAAGTCATTAGATAT-
--------GTAAATAGTACTAACCACCTTT------------------------------
----------GGTCGGGTGGAGGGCCGACCGATGTG-CCACTGACCCTGTGCCAGGCGGG
GCCCA-----CCCCGGGCCGTCCC--GGAAGCGGTCGGCAGACACGTTTGCACAGTCTCT
GCCAGTC---GAACATCCCGGGAGGG-AGAGGCGGCCC--ACAGCCGGCGGCGGCTCCTC
GGTCCCC-GAGCGGGTCGGGACAGGCGGGGCTATACCAGCGGACAC--CGAGGCGTCCGC
CTACCATCCCC-GCCGCCTTCTGACCGCCCCGAGAACCGGTCGTGGCGCTCTGCCCGCGG
AAAGTGCACACGGCCGACGCGC-GACCCGC--ACCGGGAGAGTCCTATCAGATCTCCT-C
CCCGGCGGCGGGCGCAAC--GCCTTCCGAGCTGAATTCCGCGGGCCGACTCTGCGGATCC
ACCCGTTTACCTCTAGGCGGTTTCACGTACTGTTGAACTCTCTC-TTCAAAGTTCTTTTC
AACTTTCCCTCACGGTACTTGTCCGCTATCGGACTCGTGCCAGTATTTAGCCTTAGATGG
AGTTTACCACCCGCTTTGGGCTGCATTCCCAAACAACCCGACTCCGGAGACGCTCGCAGC
CGACCGACCAGCAGCCAGTAAAGGCCTGACACCCGCTCTGGGAGAGGCCCCATTCAGGAG
GACTTCGGCCACCGGTACG-GACGACAGTTGACGTCCCATACACCACAGCTCCCGCCGGC
CACCGCGCCGGGGGATTCGGTGCTGGGCTGATCCCGCTTCACTCGCC-------------
------------------------------------------------------------
------------------------------------------------------------
------------------------------------------------------------
------------------------------------------------------------
------------------------------------------------------------
-----------------------------------------------
>Belomitridae_Belomitra_paschalis
-ACATTATATATTTTATTTGGAATATGGTCAGGACTAGTAGGTACAGCTTTAAGACTTTT
AATTCGAGCTGAATTGGGTCAACCGGGGGCCCTACTGGGGGATGACCAACTATATAATGT
TATTGTAACAGCACATGCTTTTGTTATAATTTTTTTTTTAGTTATACCAATGATAATTGG
GGGATTTGGTAACTGATTAGTTCCTTTAATATTAGGGGCTCCAGACATAGCTTTCCCTCG
TCTTAATAATATGAGTTTTTGACTTTTACCGCCTGCATTGTTATTATTGCTTTCCTCTGC
AGCAGTAGAAAGCGGTGTAGGAACCGGATGAACTGTATATCCTCCTTTGGCCGGAAATTT
AGCGCACGCCGGAGGCTCAGTTGATCTAGCAATTTTTTCTTTACATCTTGCAGGTGCTTC
TTCTATTTTAGGGGCTGTAAACTTTATCACAACTATTATTAATATGCGATGACGAGGTAT
ACAGTTTGAGCGTCTTTCTTTATTTGTCTGATCAGTTAAAATTACAGCTATCTTGTTACT
TTTATCTCTTCCCGTCTTGGCTGGGGCTATTACAATACTCTTAACTGATCGAAATTTTAA
TACAGCTTTTTTTGATCCTGCAGGAGGCGGTGATCCTATTCTTTATCAACACCTATTT--
-----------CTTGTAAATTT-TAAATAGGGAGTCGGACCTGCCCGGTGA---AAATTT
TTAACGGCCGCGGTAC-TTTGACCGTGCAAAGGTAGCATAATCACTTGCCTTATAATTAA
AGGCTAGTATGAATGGTTTGACAAGGATGTGACTGTCTCTTTATAATTTAATAGAATTTT
ATTTCTAGGTGCAGAAGCCTAAATAATATTGAAAGACAAGAAGACCCTATCGAGCTTT-A
AAAAAATTAATAGATAA---GTTGAATTAATAAGT-TTAAAAAACTAACTATTATGTATT
-----TTAGTTGGGGCAACTGAGGAACAATAAAAGCTTCC-TTTAATTTAATTA-A----
ATATTATTCAAATA-TTGATCCAGAACTATTCTGATTAGGGAAATTAGTTACCGTAGGGA
TAACAGCATAATCTTTTTTAAGAGTTCTTATCGAAAAAAAGGCTTGTGACCTCGATGTTG
GACCAGAGTATCCTAAAGATGTAGCAGTCTTTGAAGGTTGGTCTGTTCGACCATTAAAAC
TCTA--------------------------------------------------------
------------------------------------------------------------
------------------------------------------------------------
------------------------------------------------------------
------------------------------------------------------------
------------------------------------------------------------
------------------------------------------------------------
------------------------------------------------------------
------------------------------------------------------------
------------------------------------------------------------
----------GGTCGGGTGGAGGGCCGACCGATTCG-CCACCGACCCTGTGCC-GGCGGG
CCC------ACCCCGGTCCGTCCAA-GGAAGCGGTCGGCAGACACGGTTGCCCAGTCTCT
GCCAGTC---GAACATCCCGGGAGGG-CGGGGCGGCCC---GCGCCGGCGGCGGCTCCTC
GGTCCCCAGGGCGGATCGGGACAGGCGAGGCTATACCGGCGCGCGC--CGGAGCGCACGC
CTACCATCCTC-GCCGCCTTCTGACCG-CCCGGGAACCGGTCGTGGCGCTCTGCCCGCGG
AAAGTGCACACGGCCGACACGC-GTCCCGC--GCCGGGAGAGTCTTGC--GATCTCCTGC
CC-GACGTCAGGCGC-GC-GGCCTTCCGAGCTGAATTCCGCGGGCCGACTTTGCGGATCC
ACCCGTTTACCTCTAGGCGGTTTCACGTACTGTTGAACTCTCTC-TTCAAAGTTCTTTTC
AACTTTCCCTCACGGTACTTGTCCGCTATCGGACTCGTGCCAGTATTTAGCCTTAGATGG
AGTTTACCACCCGCTTTGGGCTGCATTCCCAAACAACCCGACTCCGGAGACGCTCGCAGC
CGTCGCACCAGCGGCCAGTAAAGGCCTGACACCCACTCTGGGAGAGGCCCCGATCAGGAG
GACTTCGGACACCGGTGCT-GACGACAGTTGGCGTCCCATACACCACAGTTCCCGCCCGC
-GACATGCCGGGGGATTCGGTGCTGGGCTGGTCCCGCTTCACTCGCC-------------
------------------------------------------------------------
------------------------------------------------------------
------------------------------------------------------------
------------------------------------------------------------
------------------------------------------------------------
-----------------------------------------------
>Fasciolariidae_Fusinus_colus
AACATTATACATGTTATTCGGAATATGATCGGGACTAGTTGGTACTGCTTTAAGACTTTT
AATCCGAGCTGAACTGGGACAGCCTGGTGCTTTATTAGGTGATGATCAACTTTATAACGT
AATTGTTACAGCACATGCTTTTGTTATAATTTTCTTTTTAGTTATGCCGATGATAATTGG
AGGATTCGGTAATTGGTTAGTTCCTTTAATATTAGGAGCTCCAGACATAGCTTTTCCACG
ATTGAATAATATAAGATTCTGGTTATTACCACCTGCTTTGCTTTTATTACTTTCATCAGC
TGCGGTTGAAAGGGGTGTGGGAACAGGATGAACTGTATATCCCCCTTTGGCTGGTAATTT
AGCCCATGCCGGGGGTTCTGTAGATTTGGCTATTTTTTCTTTGCATCTTGCAGGTGCTTC
ATCTATTCTAGGTGCTGTAAATTTTATTACAACAATTATCAATATGCGGTGACGAGGTAT
ACAATTTGAACGCCTTCCCTTATTTGTTTGATCTGTAAAAATTACAGCTATTTTATTACT
TCTATCTTTGCCTGTTTTAGCAGGGGCTATCACTATGCTTTTAACTGATCGGAATTTCAA
TACAGCTTTTTTTGACCCGGCAGGAGGTGGGGATCCTATTTTATATCAACACTTATTT--
------------------------------------------------------------
--------TGCGGTAC-TCTGACCGTGCAAAGGTAGCATAATCATTTGCCTTATAATTGA
AGGCTAGTATGAATGGTTTGACAAGAATATAGCTGTCTCTTTTTGATTTTATAGAATTTT
ATCTAAAGGTGAAGAAGCCTTTATTTAATTAAAAGACAAGAAGACCCTATCGAGCTTT-A
AAACAATAAGTAGGTTT-GGTGTATCTTAATAGTT-TTATAAGGACATCTGCTAAGAATT
-----TTAGTTGGGGCGACTAAGGAACACAAAAAGCTTCC-TCTAACAAATTTA-A----
ATAATTTACAGTTACTTGATCCAAAA-GTTTTTGACTAAAGGAATTAGTTACCGTAGGGA
TAACAGCATTATCTTCTTTAAGAGTTCTTATCGAAAAGGAGGTTTGTGACCTCGATGTTG
GACCAGAATATCCTAAAGATGCAGCAGTCTTTGAAGGTTGGTCTGTTCGACCATTAAAAT
TCTACGTGACAGAGCCTTATTC-AAAATATTTTTATATTTCAT-TTTACTTTTAAGTCCT
CCTT-CAAATTA--TATTTCACTTAACTTATCCGTAATTATAATTA-AAATAATTGTAAC
CCATCCTCTCCCTTTTATTGGTTGCACCTTGATCTGACGTCTTAATTTACATAA--ATTT
GTAGTGCTAACTTCTAATTTTTTAAAAGTTACCTGACGACGACGGTATACAAACTGAG--
TACAAAATAGGGTTAGGT-ATAACGTGGATTGTCGATTATGAGACAGGTTCCCCTAATAG
GTCTAAAACACCGCCAAGCCCTTTGAGTTTTAAATTTTTTTAA-----------------
ACATTCGTAGTACTCTGGTAAAAATTAATTCTATTTACAGTCAAG-AATAGTGGGGTATC
TAATCCCAG-TTT-----GAAGCTTACAA-------------------------------
------------------------------------------------------------
------------------------------------------------------------
------------------------------------------------------------
------------------------------------------------------------
------------------------------------------------------------
------------------------------------------------------------
------------------------------------------------------------
------------------------------------------------------------
------------------------------------------------------------
------------------------------------------------------------
------------------------------------------------------------
------------------------------------------------------------
------------------------------------------------------------
------------------------------------------------------------
-----------------------------------------------------GGCATGA
TGGTGACACGCTTGGCGTGGATGGCACACAGGTTGGTGTCCTCGAACAGACCCACCAGGT
AAGCTTCGCTGGCCTCCTGCAGAGCCATGACGGCAGAGCTCTGGAAGCGCAGGTCGGTCT
TGAAGTCCTGGGCGATCTCACGGACCAGACGCTGGAAGGGGAGCTTGCGGATCAGCAGCT
CGGTGCTTTTCTGGTAACGACGGATCTCACGAAGCGCCACGGTACCAGGCCTGTAACGGT
GGGGTTTCTTCACCCCTCCCGTGGCAGGAGCACTCTTGCGTGCAGCCTTGGTAGCCAGCT
GTTTGCGAGGGGCCTTTCCTCCCGTCGACTTACGGGCGGTCTGCTTG
>Melongenidae_Hemifusus_ternatanus
-ACATTATATATTTTATTTGGGATATGATCGGGGCTGGTTGGTACTGCTTTAAGACTTTT
AATTCGGGCTGAATTAGGACAACCTGGAGCTTTATTAGGTGATGACCAGCTCTATAATGT
TATTGTGACAGCTCATGCATTTGTTATAATTTTCTTTTTGGTTATGCCTATAATAATTGG
AGGGTTTGGTAATTGGTTGGTTCCTTTAATATTAGGAGCACCTGATATAGCTTTCCCCCG
CTTAAATAATATAAGATTTTGACTTCTTCCCCCTGCTTTGCTACTTTTACTATCTTCTGC
TGCTGTTGAAAGAGGTGTGGGTACAGGATGAACTGTGTACCCTCCTCTAGCGGGAAATTT
GGCTCACGCCGGTGGTTCAGTAGACTTGGCAATTTTTTCACTACATCTTGCTGGTGCTTC
TTCTATTTTAGGTGCTGTAAATTTTATTACCACAATTATTAATATACGATGACGAGGTAT
ACAATTTGAGCGTTTACCGTTATTCGTCTGATCTGTAAAAATCACAGCTATTCTCCTTTT
ATTATCTTTACCTGTTCTTGCAGGAGCTATTACTATACTTTTAACTGACCGAAATTTCAA
TACAGCTTTTTTTGATCCAGCGGGAGGTGGGGATCCTATTTTATATCAACATCTATTT--
------------------------------------------------------------
-----ATTTGCGGTACTTCTGACCGTGCAAAGGTAGCACAATCATTTGCCTTATAATTGA
AGGCTAGTATGAATGGTTTGACAAGAATATAGCTGTCTCTTTATGGCTATTTAGAATTTT
ATTTATAGGTGAAGAAGCCTATATTTCATTAATAGACGAGAAGACCCTATCGAGCTTC-A
AATAAATTAATAGATAT-AAATCAATTAAATAATAATTAAAATAAAAACTATTAAATATT
CATAGTTAGTTGGGGCGACTGAGGAACAATAAAAGCTTCC-TTTGCATTTTAAT------
AGACTATACTAGTT-TTAATCCAAAAACTTTTTGATCAAAGAAATTAGCTACCGTAGGGA
TAACAGCATAATCCCTTTTGAGAGCTCCTATCGAAAAGGGGGTTTGTGACCTCGATGTTG
GACTAGAATATCCCAAAGATGCAGCAGTCTTTAAAGGTTGGTCTGTTCGACCATTAAATT
TCTACGTGACAGAGCCTTATTC-AAACCGCTTATGTAATATAT-TTTACTTTCAAGTCCT
CCTT-CTAATTA--TTTTTCATGTAATTT-TTCGTAATTATAAAT--ACATAATTGTAAC
CCATCTCTTCCTCCTTATTAGCTGCACCTTGATCTGACGTCTTAATTTACAGGA---TTG
TAATAGCTAACTTCTAATTTTTTAAAAGTTACCTGGCGACGACGGTATACAGGCTGAT--
TACTAAAGGAGGTTAGGT-CTGGCGTGGACTGTCGATTATGAGACAGGTTCCCCTGATAG
GTCTAAAACACCGCCAAGCTCTTTAAGTTTTAAATTTTATT-------------------
TGATTCATAGTACTCTGGTAAATCTAATT-AAATTTACAGTTAAG-AATAGTGGGGTATC
TAATCCCAG-TTT----GGAAGCTTTCGGCA-----------------------------
------------------------------------------------------------
------------------------------------------------------------
------------------------------------------------------------
------------------------------------------------------------
------------------------------------------------------------
------------------------------------------------------------
------------------------------------------------------------
------------------------------------------------------------
------------------------------------------------------------
------------------------------------------------------------
------------------------------------------------------------
------------------------------------------------------------
------------------------------------------------------------
------------------------------------------------------------
---------------------------------------------------------TAA
TAGTGACGCGCTTGGCGTGGATGGCGCACAGGTTGGTGTCCTCGAACAGTCCCACCAGGT
AGGCTTCGCTAGCCTCCTGCAGGGCCATGACGGCCGAACTCTGGAAGCGCAGGTCCGTCT
TGAAGTCCTGGGCGATCTCACGGACCAGACGCTGGAAGGGCAGCTTGCGGATCAGCAGTT
CCGTGCTCTTCTGGTAACGACGGATCTCACGCAGCGCCACGGTACCCGGCCTGTAACGGT
GGGGCTTCTTCACGCCGCCGGTGGCAGGAGCGCTTTTGCGGGCAGCCTTGGTGGCCAGCT
GTTTGCGCGGGGCCTTTCCTCCCGTCGACTTCCTAGCGGTCTGCTTG
>Buccinidae_Pisania_striata
--------------------------------------------------------TGCT
TATTCAAGCTGAGTTAGGACAACCTGGAGCTCTATCAGGTGACGATCAACTTTATAATGT
AATTGTTACAGCACATGCTTTTGTTATAATTTTTTCTCTAGTAATACCTATAATAATTGG
AGGGTTTGGAAATTGATTAGTGCCTTTAATATTAGGTGCTCCAGACATGGCTTTCCCGCG
ACTAAATAACATGAGATTTTGATTGCTTCCTCCTGCTTTATTATTATTATTATCATCAGC
TGCAGTAGAAAGAGGAGTTGGAACAGGATGAACTGTTTATCCTCCTTTAGCTGGAAATTT
AGCTCACGCCGGTGGATCTGTAGACTTAGCAATTTTTTCACTTCATCTTGCGGGTGTATC
TTCTATTTTAGGTGCTGTAAATTTTATTACAACTATTATTAATATGCGATGACGAGGTAT
ACAATTTGAACGACTTCCGCTATTTGTTTGATCAGTAAAAATTACAGCAATTTTACTTCT
TTTATCTTTACCTGTATTAGCAGGAGCTATTACTATACTTTTACCTGATCGAAATTTCAA
TACTGCTTTTTTGAATCCAGCAGGTGGTGGGGATCCTATTTTATATCAACACTTATT---
AAACATAGCTCCTTGTTTAAGT-AAGATAGGGAGTCGGACCTGCCCAGTGA---ATTTTT
TTAACGGCCGCGGTAC-TCTGACCGTGCAAAGGTAGCATAATCATTTGCCTTATAATTGA
AGGCTAGTATGAATGGTTTGACAAGAATATAGCTGTCTCTTTTTGATTAAATAGAATTTT
ATTTATAGGTGAAGAAGCCTATATTTAATTAAAAGACAAGAAGACCCTATCGAGCTTT-A
GGTAAGTTAATAAATCA---AATATATTAATAAAA-TTAAAAAATTTAATATTAAAAACT
-----TTGGTTGGGGCGACTAAGGAACAAATAAAGCTTCC-TTTAAAATAAAT-------
AAATTATACAAATA-ATGATCCAGAAATATTCTGATTAAAGGAATTAGTTACCGTAGGGA
TAACAGCATTATCTTCTTTAAGAGTGCTTATCGAAAAGAAGGTTTGTGACCTCGATGTTG
GACCAGAATATCCTAAAGATGCAGCAGTCTTTAAGGGTTGGTCTGTTCGACCATTAAAAT
TCTACGTGACAGAGCCGTATTC-AAATTATCTATATAATTAAT-TTTACTTTTAAGTCCT
CCTT-CTAATTA-CACTTTCATGTAGTTT-TCCATTCTTATAATT--AAATAATTGTAAC
CCATCCTCTCCTTTTCATTAGCTGCACCTTGATCTGACGTTTAAATTAAAAAA-----TT
TTGTTGCTAACTCTTCATTTTTTAAAAGTTACCTGACGACGACGGTATACAAACTGAG--
TACAAAATAAGGTTAGGT-ATAACGTGGATTGTCGATTATGAGACAGGTTCCCCTAAGAG
GTCTAAAACACCGCCAAGCCCTTTGAGTTTTAAATTTATAT-------------------
GAGTTCGTAGTACTCTGGTAAATTTAATT-AAATTTACAGTTAAG-AATAATGGGGTATC
TAATCCCAG-TTTCCCTCAAAACTATCACAGCTTCAGC------AAATAGTTTTCCTTAG
ATTAACTATTTATATTCAGATTTTACTCCTATATAAACGATCAATAAACTAAATATTAT-
-----------TATAAGCCTAACTGTCTTT------------------------------
----------GGTCGGGTGGAGGGCCGACCGATTCG-CCACTGACCCTGTGCC-GGCGGG
CCC------ACCCCGGTCCGTCCCA-GGAAGCGGTCGGCAGACACGGTCACCCAGTCTCT
GCCAGTCGAAGAACATCCCGGGAGGG-CGGGGCGGCCC---GCGCCGGCGGCGGCTCCTC
GGTCCCC-GAGCGGATCGGGACAGGCGAGGCTATACCAGCGCACGCCGCGAAGCGCACGC
CTACCATCCTC-GCCGCCTTCTGACCG-CCCGGGAACCGGTCGTGGCGCTCTGCCCGCGG
AAAGTGCACACGGCCGGCACGC-GTCCCAC--GCCGGGAGAGTCTTGC--GATCTCCTAC
CCGGCAGACGGGCGCAGC-AGCCTTCCGAGCTGAATTCCGCGGGCCGACTTTGCGGATCC
ACCCGTTTACCTCTAGGCGGTTTCACGTACTGTTGAACTCTCTC-TTCAAAGTTCTTTTC
AACTTTCCCTCACGGTACTTGTCCGCTATCGGACTCGTGCCAGTATTTAGCCTTAGATGG
AGTTTACCACCCGCTTTGGGCTGCATTCCCAAACAACCCGACTCCGGAGACGCTCGCAGC
CGACGCACCAGCGGCCAGTAAAGGCCTGACACCCGCTCTGGGAGAGGCCCCGATCAGGAG
GACTTCGGACACCGGTGCA-TTCGACAGTTGGCGTCCCATACACCACAGTTCCCGCCAGC
-GAGATGCTGGGGGATTCGGTGCTGGGCTGATCCCGCTTCACTCGCC-------------
------------------------------------------------------------
------------------------------------------------------------
------------------------------------------------------------
------------------------------------------------------------
------------------------------------------------------------
-----------------------------------------------
>Buccinidae_Neptunea_antiqua
------------------------------------------------------------
------------------------------------------------------------
------------------------------------------------------------
------------------------------------------------------------
------------------------------------------------------------
------------------------------------------------------------
------------------------------------------------------------
------------------------------------------------------------
------------------------------------------------------------
------------------------------------------------------------
----------------------------------------------------------CA
AAACATCGCTCCTTGTATATAA-TACATAAGGAGTCGGACCTGCCCAGTGA---ATATTT
TTAACGGCCGCGGTAC-TCTGACCGTGCAAAGGTAGCATAATAATTTGCCTTATAATTGA
AGGCTAGTATGAATGGTTTGACAAGAGTGTAGCTGTCTCTTTATGATTAAATAGAATTTT
ATTTATAGGTGAAGAAGCCTATATTAGATTAAAAGACAAGAAGACCCTATCGAGCTTT-A
AAGAAACTAGGAGATTA----AAACATTAATAATT-CTAAAAAATTAACTATTAGAAATT
-----TTAGCTGGGGCGCCTGAGGAACAAAAA--GCTTCC-TTTAAACTTAA--------
AGACTAAACAAGTA-TTGATCCAAAA-TATTTTGATTAAAGGAATTAGTTACCGTAGGGA
TAACAGCATTATCTTTTTTGAGAGCTCCTATCGAAAAAAAGGTTTGTGACCTCGATGTTG
GACTAGAATATCCTAAAGATGCAGCAGT--------------------------------
---------CAGAGCCATATTC-AAATTGTTTATATACTCTAT-TTTACTTTTAAGTCCT
CCTT-CCAGCTA--TACTTCATGCAGCTT-TCCGTAATTATAAATA-AAATAATTGTAAC
CCATTCTCTCCCTTTTATTAGCTGCACCTTGATCTGACGTTTTAATTTACAAAA---TTC
TTGTTGCTAACTTCTAGTTTTTTAAAAGTTACCTGACGACGACGGTATACAAACTGAG--
TACAAAATAGGGTTAGGT-TTAACGCGGATTGTCGATTATGAAACAGGTTCCCCTAATAG
GTCTAAAACACCGCCA--------------------------------------------
------------------------------------------------------------
------------------------------------------------------------
------------------------------------------------------------
------------------------------------------------------------
------------------------------------------------------------
------------------------------------------------------------
------------------------------------------------------------
------------------------------------------------------------
------------------------------------------------------------
------------------------------------------------------------
------------------------------------------------------------
------------------------------------ACTCTCTCATTCAAAGTTCTTTTC
AACTTTCCCTCACGGTACTTGTCCGCTATCGGACTCGTGCCAGTATTTAGCCTTAGATGG
AGTTTACCACCCGCTTTGGGCTGCATTCCCAAACAACCCGACTCCGGAGACGCTCGCAGC
CGACGCACCAGCGGCCAGTAAAGGCCTGACACCCGCTGTGGGAGAGGCCCCGATCAGGAG
GACTTCGGACACCAGTGCA-TTCGACAGGTGGCGTCCCATACACCACAGTTCCCGCCAGC
-GAGATGCTGGGGGATTCGGTGCTGGGCTGATCCCGCTTCACTCGCC-------------
------------------------------------------------------------
--------------------------------GCAGAGCTCTGGAAACGCAGGTCGGTCT
TGAAGTCCTGGGCGATCTCACGGACCAGACGCTGGAAGGGCAGCTTGCGGATCAGCAGCT
CGGTGCTCTTCTGGTAACGACGGATCTCACGGAGGGCCACGGTACCGGGCCTGTAACGGT
GGGGTTTCTTCACCCCGCCGGTGGCAGGCGCACTCTTGCGTGCAGCCTTGGTGGCCAGCT
GCTTGCGAGGGGCTTT-C-----------------------------
>Buccinidae_Buccinum_undatum
-------------------------------GGATTAGTTGGTACTGCCTTAAGACTACT
TATTCGAGCTGAATTGGGACAACCAGGAGCTTTACTTGGTGATGACCAACTTTATAACGT
GATTGTGACGGCACATGCCTTCGTAATAATTTTTTTTCTAGTAATGCCTATAATAATTGG
GGGTTTTGGGAACTGATTAGTTCCTTTAATATTAGGAGCTCCCGATATGGCTTTTCCTCG
ACTAAATAATATGAGATTTTGACTATTACCTCCTGCTTTACTTCTGTTACTTTCATCAGC
TGCAGTTGAAAGTGGTGCAGGAACGGGATGGACTGTATACCCCCCTTTATCAGGAAACCT
GGCTCACGCCGGTGGTTCAGTTGATCTTGCAATTTTTTCTTTACATCTTGCAGGTGTCTC
ATCAATTTTAGGGGCTGTAAATTTTATTACAACTATTATTAATATACGATGACGAGGAAT
GCAATTTGAACGGCTTCCTTTATTTGTATGATCCGTAAAAATTACAGCTATTTTACTACT
TCTATCCCTTCCGGTTTTAGCTGGAGCTATTACTATGCTTTTAACTGATCGAAATTTTAA
TACGGCTTTCTTTGATCCCGC---------------------------------------
-----TGGCTCCTTGTTTACAG-TATATAAGGAGTCGGACCTGCCCAGTGA---AATTTT
TTAACGGCCGCGGTAC-TCTGACCGTGCAAAGGTAGCATAATCATTTGCCTTATAATTGA
AGGCTAGTATGAATGGTTTGACAAGAGTGTAGCTGTCTCTTTATAATTAAACAGAATTTT
ATTTATAGGTGAAGAAGCCTATATTAAATTAAAAGACAAGAAGACCCTATCGAGCTTT-A
AAGAAACTAGTAGACTA----AACAATTAATGATA-CCAGAAAATCAGCTATTAGAAATT
-----TTAGTTGGGGCGACTGAGGAACAAAAAAAGCTTCC-TTTAAAAGTTA--------
AAACTAAGCAAGTA-TTGATCCAAAA-CATTTTGATTAAAGGAATTAGTTACCGTAGGGA
TAACAGCATTATCTTTTTTGAGAGCTCCCATCGAAAAAAAGGTTTGTGACCTCGATGTTG
GACCAGAATATCCTAAAGATGCAGCAGTCTTTAAGGGTTGGTCTGTTCGACCATTAAAAT
TCTACGTGACAGAGCCATATTC-AAATTGTTTATATATTTTAT-TTTACTTTCAAGTCCT
CCTT-CAAACTA--TGTTTCATGTAGTTT-TCCGTAATTATAAGTT-AAATAATTGTAAC
CCATCCTCGCCCTGCCATTAGCTGCACCTTGATCTGACGTTTTAATTCAAAGAA---TTT
TTATTGCTAACTTCTAGTTTTTTAAAAGTTACCTGACGACGACGGTATACAAACTGGA--
TACAAAATAGGGTTAGGT-TCAACGTGGATTGTCGATTATGAGACAGGTTCCCCTGATAG
GTCTAAAACACCGCCAAGCCCTTTGAGTTTTAAATTTTTATA------------------
ATATTCATAGTACTCTGGTAAATTTTATT-AGATTTACAGTCAAG-AATAATGGGGTATC
TAATCCCAG-TTTCCCGCAGGACTATCACAGCTTCAGCA-----AATTAGTTATTATTAA
ATTAGCTATCTATATTCAAATTTTACCTTTTTATAGATGTTCAATAAACTAGATTTAAT-
------------TAATGCCTAACTGTCTTT------------------------------
----------GGTCGGGTGGAGGGCCGACCGATTCG-CCACCGACCCTGTGCC-GGCGGG
CCC------ACCCCAGTCCATCCCA-GGAAGCGGTCAGCAGACACGGTTGCCCAGTCTCT
GCCAGTC---GAACATCCCGGGAGAG-CGAGGCGGCCC---ACACCGGCGGCGGCTCCTC
GGTCCCC-GAGCGGATCGGGACAGGCGAGGCTATACCAGCGCGCGCCGCGAAGCGCACGC
CTACCATCCTC-GCCGCCTTCTGACCG-CCCGAGAACCGGTCGTGGCGCTCTGCCCGCGG
AAAGTGCACACGGCCGACACGCTGACCCCGCAGCCGGGAGAGTCTTGC--GATCTCAGAC
CC--GACGCAGGCGC-GCAAGCCTTCCGAGCTGAATTCCGCGGGCCGACTTTGCGGATCC
ACCCGTTTACCTCTAGGCGGTTTCACGTACTGTTGAACTCTCTC-TTCAAAGTTCTTTTC
AACTTTCCCTCACGGTACTTGTCCGCTATCGGACTCGTGCCAGTATTTAGCCTTAGATGG
AGTTTACCACCCGCTTAGGGCTGCATTCCCAAACAACCCGACTCCGGAGACGCTCGCAGC
CGACGCACCAGCGGCCTGTAAAGGCCTGACACCCACTCTGGGAGAGGCCCCGATCAGGAG
GACTTCGGACACCGGTGCA-TTCGACAGGTGACGTCCCATACACCACAGTTCCCGCCAGC
-GACATGCTGGGGGATTCGGTGCTGGGCTGATCCCGCTTCACTCGCC-------------
------------------------------------------------------------
------------------------------------------------------------
------------------------------------------------------------
------------------------------------------------------------
------------------------------------------------------------
-----------------------------------------------
>Buccinanops_deformis
GACATTATATATTTTATTTGGGATATGATCGGGTTTAGTTGGTACTGCCCTGAGACTTCT
TATTCGGGCTGAACTAGGGCAGCCGGGGGCACTTCTTGGCGATGATCAACTTTATAATGT
GATTGTAACGGCACATGCTTTCGTTATAATTTTCTTTTTAGTAATACCTATGATAATTGG
GGGTTTTGGTAATTGGTTAGTTCCTCTGATATTAGGGGCTCCAGATATGGCTTTCCCACG
TCTAAATAATATAAGTTTCTGGCTACTTCCTCCTGCTTTACTACTATTATTGTCATCAGC
TGCCGTTGAAAGAGGTGTGGGAACTGGATGAACTGTATATCCTCCTTTATCGGGGAATCT
GGCTCATGCTGGTGGATCAGTAGATTTAGCAATTTTCTCACTCCACTTAGCAGGTGCTTC
ATCAATTCTTGGGGCTGTAAATTTTATTACAACTATTATTAACATACGATGACGAGGAAT
ACAATTTGAACGGCTTCCTTTGTTTGTGTGGTCTGTGAAAATTACGGCTATTCTTCTTCT
TCTATCATTACCGGTGTTAGCAGGAGCTATCACAATACTCTTAACTGACCGAAATTTTAA
TACTGCTTTTTTTGATCCCGCAGGAGGTGGGGATCCTATTTTATATCAGCATTTGTTTAA
AAACATGGCTCCTTGTTTAAAG-AAGATAGGGAGTCGGACCTGCCCAGTGA---ATTTTT
TCAACGGCCGCGGTAC-TCTGACCGTGCAAAGGTAGCATAATCATTTGCCTTATAATTGA
AGGCTAGTATGAATGGTTTGACAAGAATGTAGCTGTCTCTTTATGATTAAATAAAATTTT
ATTTTCAGGTGAAGAAGCCTGTATTGAATTAAAAGACAAGAAGACCCTATCGAGCTTG-A
AAAAAGTTATCAGGTAG-----ACAGTTAATATAT-ATAAAAAACTAGCTGTTAAAAATT
-----TTAGTTGGGGTGACTAAGGAACAAATAAAGCTTCC-TTTAAAAACTT--------
AAAACATACAAGTT-TTGATCCAGAA-CATTCTGATTAAAGAAATTAGTTACCGTAGGGA
TAACAGCATTATCTTTTTTGAGAGCCCCTATCGAAAAAAAGGTTTGTGACCTCGATGTTG
GACCAGAATATCCTAAAGATGCAGCAGTCTTTAAGGGTTGGTCTGTTCGACCATTAAAAT
TCTACCTGACAGAGCCCTATTC-AAATTGCTTATATATTTTAT-TTTACTTTCAAGTCCT
CCTTCCAACTAT--GTTTTCATGTAGTTT-TTCGTAATTATAAGTA-AAATAATTGTAAC
CCATCCTCTCCCTTTTATTAGCTGCACCTTGATCTGACGTTTAAATTTATAAAA---TTT
TTATTGCTAACTTCTGAATTTTTAAAAGTTACCTGACGACGACGGTATACAAACTGGG--
TGCAAAATAGGGTCAGGT-ATATCGTGGATTGTCGATTATGAGACAGGTTCCCCTGATAG
GTCTAAAACACCGCCAAGCCCTTTGAGTTTTAAATTTTTATGAA----------------
TTATTCATAGTACTCTGGTAAATTTAATT-AGATTTACAGTCAAG-AATAATGGGGTATC
TAATCCCAG-TTTCCCTCAAGACTATCACAGCTTCAGCG-----AGTAAGTTATAACTAA
ATTAACTACTTATATACAAATTTTACCTTTTTATAAATGATTAATAAACTAAAAATTAT-
------------TTAAGCCTAACTGTCTTTT-TACCTCAAAATATAACTTAATCTCTTGG
TTTACCG---GGTCGGGTGGAGGGCCGACCGATTCG-CCACCGACCCTGTGCC-GGCGGG
CCC------ACCCCAGTCCGTCCCAAGGAAGCGGTCGACAGACACGGTCGCCCAGTCTCT
GTCAGTC---GAACATCCCGGGAGGG-CGAGGCGGCCC---ACGCCGACGGCGGCTCCTC
GGTCCCC-GAGCGGATCGGGACAGGCAGGGCTATACCAGCGTGCGC--CGAGGCGCCCGC
CTACCATCCACTGCCGCCTTCTGACCG-CCCGAGAACCGGTCGTGGCGCTCTGCCCGCGG
AAAGTGCACACGGCCGACACGC-GTCCCGC--GCCGGGAGAGTCTTGC--GATCCCCGGC
CC--GACGCAGGCGC-GC-AGCCTTCCGAGCTGAATTCCGCGGGCCGACTTTGCGGATCC
ACCCGTTTACCTCTAGGCGGTTTCACGTACTGTTGAACTCTCTC-TTCAAAGTTCTTTTC
AACTTTCCCTCACGGTACTTGTCCGCTATCGGACTCGTGCCAGTATTTAGCCTTAGATGG
AGTTTACCACCCGCTTT-GGCTGCATTCCCAAACAACCCGACTCCGGAGACGCTCGCAGC
CGACGCACCAGCGGCCGGTAAAGGCCTGACACCCGCTCTGGGAGAGGCCCCGATCAGGAG
GACTTCGGACACCGGTGCAGTTCGACAGTTGGCGTCCCATACACCACAGTTCCCGCCAGC
-GAGATGCTGGGGGATTCGGTGCTGGGCTGATCCCGCTTCACTCGCCTCCTTGGGCATGA
TGGTGACACGCTTGGCGTGGATGGCGCACAGGTTGGTGTCCTCGAACAGACCCACCAGGT
AAGCCTCGCTGGCCTCCTGCAGTGCCATGACGGCAGAGCTCTGGAAACGCAGGTCGGTCT
TGAAGTCCTGAGCGATCTCACGGACAAGACGCTGGAAGGGCAGCTTGCGGATCAGCAGCT
CGGTGCTCTTCTGGTAACGGCGGATCTCACGAAGAGCCACGGTACCGGGCCTGTAACGGT
GGGGCTTCTTCACTCCGCCGGTGGCGGGAGCACTCTTGCGTGCAGCCTTGGTGGCCAGCT
GTTTGCGAGGGGCCTTTCCTCCCGTCGACTTCCTGGCCGTCTGCTTG
>Buccinanops_cochlidium
GACATTATATATTTTATTTGGAATATGGTCGGGCTTAGTCGGTACTGGTCTTAGACTTCT
TATTCGAGCTGAATTAGGGCAGCCAGGAGCACTTCTTGGTGATGACCAACTCTATAATGT
AATTGTAACGGCACATGCTTTTGTTATAATTTTCTTTTTAGTAATACCAATGATAATTGG
GGGTTTTGGAAATTGACTAGTTCCTCTTATATTAGGGGCTCCGGATATAGCTTTCCCGCG
TCTAAATAATATAAGTTTCTGACTACTTCCTCCTGCTTTACTTTTGTTGTTGTCATCAGC
TGCAGTTGAAAGAGGGGTTGGGACCGGATGGACTGTGTATCCTCCCTTATCGGGGAATTT
AGCTCACGCCGGTGGATCAGTGGACTTAGCAATTTTTTCTCTTCATTTAGCAGGTGTTTC
ATCAATTCTTGGGGCCGTAAATTTTATTACAACTATTATTAACATACGATGACGAGGAAT
GCAATTCGAACGGCTTCCTTTATTTGTATGATCTGTAAAAATTACGGCTATTCTCCTTCT
TTTATCGCTGCCGGTATTGGCAGGGGCTATTACAATACTTTTGACTGATCGAAATTTTAA
TACCGCTTTTTTTGATCCAGCAGGAGGTGGGGATCCTATCTTGTATCAACACCTTTTTAA
AAACATGGCTCCTTGTTTAGAG-TAAATAAGGAGTCGGACCTGCCCAGTGA----ATTTT
TCAACGGCCGCGGTAC-TCTGACCGTGCAAAGGTAGCATAATCATTTGCCTTATAATTGA
AGGCTAGTATGAATGGTTTGACAAGAATGTAGCTGTCTCTTTATGATTAAATAGAATTTT
ATCTTCAGGTGAAAAAGCCTGTATTTAATTAAAAGACAAGAAGACCCTATCGAGCTTG-A
AAAAAGTTAGCAGAGGA----ACAAGTTAATATGG-CTAAAAAACTAACTGCTAAAAATT
-----TTAGTTGGGGTGACTGAGGAACAGATAAAGCTTCC-TTTAAAATCT---------
AAAACATACAAGTT-TTGATCCAGAA-TATTCTGATTAAAGGAACTAGTTACCGTAGGGA
TAACAGCATTATCTTTTTTGAGAGCTCCTATCGAAAAAAAGGCTTGTGACCTCGATGTTG
GACCAGAATATCCTAAAGATGCAGCAGTCTTTAAGGGTTGGTCTGTTCGACCATTAAAAT
TCTACCTGACAGAGCCCTATTC-AAATTGCTTATATATTTTAT-TTTACTTTCAAGTCCT
CCTTCCAACTAT--GTTTTCATGTAGTTT-TTCGTAATTATAAGTA-AAATAATTGTAAC
CCATCCTCTCCCTTTTATTAGCTGCACCTTGATCTGACGTTTAAATTTATAAAA---TTT
TTATTGCTAACTTCTGAATTTTTAAAAGTTACCTGACGACGACGGTATACAAACTGGG--
TGCAAAATAGGGTCAGGT-ATATCGTGGATTGTCGATTATGAGACAGGTTCCCCTGATAG
GTCTAAAACACCGCCAAGCCCTTTGAGTTTTAAATTTTTATGAA----------------
TTATTCATAGTACTCTGGTAAATTTAATT-AGATTTACAGTCAAG-AATAATGGGGTATC
TAATCCCAG-TTTCCCTCAAGACTATCACAGCTTCAGCG-----AGTAAGTTATAACTAA
ATTAACTACTTATATACAAATTTTACCTTTTTATAAATGATTAATAAACTAAAAATTAT-
------------TTAAGCCTAACTGTCTTTT-TACCTCAAAATATAACTTAATCTCTTGG
TTTACCGCG-GGTGGGGTGAAGGGCCGACCGATTCG-CCACCGACCCTGTGCC-GGCGGG
CCC------ACCCCAGTCCGTCCCAAGGAAGCGGTCGACAGACACGGTTGCCCAGTCTCT
GTCAGTC---GAACATCCCGGGAGGG-CGAGGCGGCCC---ACGCCGACGGCGGCTCCTC
GGTCCCC-GAGCGGATCGGGACAGGCAGGGCTATACCAGCGTGCGC--CGAGGCGCCCGC
CTACCATCCACTGCCGCCTTCTGACCG-CCCGAGAACCGGTCGTGGCGCTCTGCCCGCGG
AAAGTGCACACGGCCGACACGC-GTCCCGC--GCCGGGAGAGTCTTGC--GATCCCCGGC
CC--GACGCAGGCGC-GC-AGCCTTCCGAGCTGAATTCCGCGGGCCGACTTTGCGGATCC
ACCCGTTTACCTCTAGGCGGTTTCACGTACTGTTGAACTCTCTC-TTCAAAGTTCTTTTC
AACTTTCCCTCACGGTACTTGTCCGCTATCGGACTCGTGCCAGTATTTAGCCTTAGATGG
AGTTTACCACCCGCTTTGGGCTGCATTCCCAAACAACCCGACTCCGGAGACGCTCGCAGC
CGACGCACCAGCGGCCGGTAAAGGCCTGACACCCGCTCTGGGAGAGGCCCCGATCAGGAG
GACTTCGGACACCGGTGCAGTTCGACAGTTGGCGTCCCATACACCACAGTTCCCGCCAGC
-GAGATGCTGGGGGATTCGGTGCTGGGCTGATCCCGCTTCACTCGCCTCCTTGGGCATGA
TGGTGACACGCTTGGCGTGGATGGCGCACAGGTTGGTGTCCTCGAACAGACCCACCAGGT
AAGCCTCGCTGGCCTCCTGCAGAGCCATGACGGCAGAGCTCTGGAAACGCAGGTCGGTCT
TGAAGTCCTGAGCGATCTCACGGACAAGACGCTGGAAGGGCAGCTTGCGGATCAGCAGCT
CGGTGCTCTTCTGGTAACGGCGGATCTCACGAAGAGCCACGGTACCGGGCCTGTAACGGT
GGGGCTTCTTCACTCCGCCGGTGGCGGGAGCACTCTTGCGTGCAGCCTTGGTGGCCAGCT
GTTTGCGAGGGGCCTTTCCTCCCGTCGACTTCCTGGCCGTCTGCTTG
>Engoniophos_unicinctus
-ACATTATATATTTTATTTGGGATATGATCTGGGTTGGTAGGTACAGCTTTAAGTTTACT
TATTCGAGCTGAATTAGGTCAACCTGGTGCATTATTAGGTGATGATCAGCTTTATAATGT
TATTGTAACAGCACATGCTTTTGTTATAATTTTCTTTTTAGTAATGCCTATAATAATTGG
AGGTTTTGGAAATTGATTAGTTCCATTAATATTAGGAGCTCCAGATATAGCTTTTCCTCG
ATTAAATAATATAAGTTTTTGGTTATTACCTCCCGCTTTGTTATTATTACTTTCTTCAGC
TGCTGTTGAAAGTGGAGTAGGAACGGGATGAACTGTATATCCTCCTTTGGCTGGAAATTT
AGCTCACGCCGGTGGTTCAGTTGATTTGGCAATTTTTTCTTTACATCTTGCAGGTGTTTC
ATCTATTTTAGGTGCTGTAAATTTTATTACAACTATCATTAATATACGATGACGAGGTAT
AAAATTTGAACGACTTCCTTTATTTGTATGATCTGTAAAAATTACTGCAATTTTATTATT
GTTATCTTTACCTGTTTTAGCGGGAGCTATTACTATACTTCTTACGGATCGAAATTTTAA
TACTGCATTTTTTGATCCAGCTGGTGGTGGAGATCCTATTTTATATCAACATCTA----A
AAACATGGCTCCTTGTATATAA-AAAATAAGGAGTCGGACCTGCCCAGTGA-----ATTT
TCAACGGCCGCGGTAC-TCTGACCGTGCAAAGGTAGCATAATCATTTGCCTTATAATTGA
AGGCTAGTATGAATGGTTTGACAAGAATGGAACTGTCTCTTTATAGTTAAATAGAATTTT
ATTTATAGGTGAAGAAGCCTATATTAAATTAATAGACAAGAAGACCCTATCGAGCTTG-A
AAAAAATTAACAGGTTA-AATTGAAGTTTATAATA-TTAGATAATTAACTGTTAAAAATT
-----TTAGTTGGGGCGACTGAGGAACAGATAAAGCTTCC-TTTAAATTAATAA-TT---
AAATCATACAAGAA-TTGATCCAAAA-TATTTTGATTAAAGAAATTAGTTACCGTAGGGA
TAACAGCATTATCTTTTTTAAGAGTTCTTATCGAAAAAAAGGTTTGTGACCTCGATGTTG
GACCAGAATATCCTAAAGATGCAGCAGTCTTTAAAGGTTGGTCTGTTCGACCATTAAAAT
TCTACGTGACAGAGCCACATTC-AAATTATTTATATATTTTAT-TTTACTTTCAAGTCCT
CCTTATAAATTC-TATTTTCACTTAATTT-TCCGTGATTATAAATT-AAATAATTGTAAC
CCATCTTCTCCTTATTATTAGCTGCACCTTGATCTGACGTTTAAATTTATAATA--ATTT
ATATTGCTAACTTCTAATTTTTTAAAAGTTACCTGACGACGACGGTATACAAACTGTA--
TACAAAATAAGGTTAGGT-TTAACGTGGATTGTCGATTATGAGACAGGTTCCCCTGATAG
GTCTAAGACACCGCCAAGCCCTTTGAGTTTTAAATTTTTAAT------------------
ATATTCATAGTACTCTGGTAAATTTAATT-AGATTTACAATTAAG-AATAGTGGGGTATC
TAATCCCAG-TTTCCCTCATAATTATCACAGCTTCAGCA-----CATATGTCATTACTGG
TTTAACTATTTATATTCAAATTTTACTTTTTTATAAATGGTCAACAAACACTAAATTTA-
----------TTTTAAGCCTAACTGTCTTTT-TACCTTAAAATATAACTTAATCTCTTGG
TGTAA-------------------------------------------------------
------------------------------------------------------------
------------------------------------------------------------
------------------------------------------------------------
------------------------------------------------------------
------------------------------------------------------------
------------C-----------------------------------------------
------------------------------------------------------------
------------------------------------------------------------
------------------------------------------------------------
------------------------------------------------------------
------------------------------------------------------------
-----------------------------------------------TCCTTTGGCATGA
TGGTGACACGCTTGGCGTGGATGGCGCACAGGTTGGTGTCCTCAAAGAGGCCGACCAGGT
AAGCCTCGCTGGCCTCCTGCAGAGCCATGACGGCAGAGCTCTGGAAGCGCAGGTCGGTCT
TGAAGTCCTGAGCGATCTCACGCACCAAACGCTGGAAGGGCAGCTTGCGGATGAGCAGCT
CGGTGCTCTTCTGGTAACGACGGATCTCACGGAGAGCCACGGTACCGGGCCTGTAACGGT
GGGGTTTCTTCACCCCGCCAGTGGCAGGAGCACTCTTGCGTGCAGCCTTGGTGGCCAGCT
GCTTGCGAGGCGCCTTGCCTCCAGTCGATTTCCTGGCCGTCTGCTTG
>Antillophos_candeanus
AACATTATATATTTTATTTGGTATATGGTCCGGACTGGTCGGTACTGCTTTAAGTCTTCT
TATTCGAGCTGAACTAGGACAACCTGGAGCTCTTTTAGGGGACGATCAGTTATATAATGT
AATTGTAACAGCTCATGCTTTTGTTATAATTTTCTTTCTAGTTATACCTATAATGATTGG
AGGATTTGGTAACTGGTTAGTGCCTTTAATATTGGGGGCTCCTGATATGGCTTTCCCTCG
GCTAAATAATATAAGTTTTTGACTACTTCCTCCTGCATTATTACTATTATTGTCATCAGC
CGCTGTTGAGAGTGGAGTAGGAACAGGATGAACTGTATACCCTCCTCTGGCGGGGAATCT
TGCTCATGCCGGAGGTTCTGTAGACTTGGCTATTTTTTCTCTACATCTTGCAGGTGTATC
TTCTATTTTAGGTGCTGTAAATTTCATTACAACTATTATTAATATGCGATGACGAGGAAT
GAAATTTGAACGACTTCCACTATTTGTCTGATCAGTAAAGATTACAGCAATTTTACTACT
GCTGTCGTTACCTGTGTTAGCTGGGGCTATTACAATATTACTTACAGATCGAAATTTTAA
TACTGCATTTTTTGATCCAGCAGGTGGTGGAGATCCTATTTTATACCAACATTTATTTAA
AACCATGGCTCCTTGTAAGTAA-AAAATAAGGAGTCGGACCTGCCCAGTGA--ATTTTTT
TTAACGGCCGCGGTAC-TCTGACCGTGCAAAGGTAGCATAATCATTTGCCTTATAATTGA
GGGCTAGTATGAATGGTTTGACAAGAATGGAGCTGTCTCTTTACAGCTAAGTAAAATTTT
ATTTATAGGTGAAGAAGCCTATATTGAATTAAAAGACAAGAAGACCCTATCGAGCTTT-A
AAAGAATTAATAGACGT-----GTAATCGATATAG-CTATAAGATTAGCTATTAAAAATT
-----TTAGTTGGGGCGACTGAGGAACAAAAAAAGCTTCC-TTTAAATAGTAAATTACAC
AAAACATACAAGTA-TTGATCCAGAA-TAATCTGATTAACGAAATTAGTTACCGTAGGGA
TAACAGCATTATCTTTTTTAAGAGTTCTTATCGAAAAAAAGGTTTGTGACCTCGATGTTG
GACCAGAATGTCCTAAAGATGCAGCAGTCTTTAAGGGTTGGTCTGTTCGACCATTAAAAT
TCTACCTGAG--------------------------------------------------
------------------------------------------------------------
------------------------------------------------------------
------------------------------------------------------------
------------------------------------------------------------
------------------------------------------------------------
------------------------------------------------------------
------------------------------------------------------------
------------------------------------------------------------
------------------------------------------------------------
----------GGTCGGGGGGAGGGCGGACCGATTCG-CCCCCGACCCTGTGCC-GGCGGG
CCCCAAGG-ACCCCGGGCCGTCCGG-GGACGCGGTCGGCAGACACGGTTGCCCAGTCTCT
GCCAGTC---GAACGTCCCAGGAGGG-CGGGGCGGGCCGGATCGCCGGCGGCGGCTCCTC
GGTCCCC-GAGCGGATCGGGACAGGCGGGGCTATACCAGCGCGCGCACGGAGGCGCACGC
CTACCATCCCC-GCCGCCTTCTGACCGCCCCGAGAACCGGTCGTGGCGCTCTGCCCGCGG
AAAGTGCACACGGCCGAGGCGC-GGCCCGCTAGCCGGGTGGGTCTTGC--GATCCCCGAC
CCCGACGGCGGGCGCGGC-ACCCTTCCGAGCTGAATTCCGCGGGCCGACTTTGCGGATCC
ACCCGTTTACCTCTAGGCGGTTTCACGTACTCTTGAACTCTCTC-TTCAAAGTTCTTTTC
AACTTTCCCTCACGGTACTTGTCCGCTATCGGACTCGTGCCAGTATTTAGCCTTAGATGG
AGTTTACCACCCGCTTTGGGCTGCATTCCCAAACAACCCGACTCCGGAGACGCTCGCAGC
CGACGCACCAGCGGCCAGTAAAGGCCTGACACCCGCTCTGGGAGAGGCCCCGATCAGGAG
GACTTCGGACACCGGTGCG-CTCGACAGTTGACGTCCCATACACCACAGTTCCCGCCAGC
CGA-AGGCTGGGGGATTCGGTGCTGGGCTCGTCCCGCTTCACTCGCCCTTTTGGGCATGA
TGGTGACCCGCTTGGCGTGGATGGCACACAGGTTGGTGTCTTCGAAGAGACCGACCAGGT
AAGCCTCGCTGGCCTCCTGCAGAGCCATGACGGCGGAGCTCTGGAAGCGCAGGTCGGTCT
TGAAGTCCTGTGCGATCTCACGGACCAGACGCTGGAAGGGCAGCTTGCGGATGAGCAGCT
CCGTGCTCTTCTGGTAACGACGGATCTCACGAAGAGCCACGGTACCGGGCCTGTAGCGGT
GGGGCTTCTTGACCCCGCCGGTGGCAGGAGCGCTCTTGCGTGCAGCTTTGGTAGCCAGCT
GCTTGCGAGGAGCCTTTCCTCCGGTCGATTTCCTGGCCGTCTGCTTG
>Phos_alabastrum
AACATTGTATATTCTATTTGGGATATGATCTGGATTAGTTGGTACTGCCTTAAGTCTTCT
TATTCGAGCTGAGTTGGGTCAGCCGGGGGCTTTGCTGGGGGATGATCAGCTATATAATGT
AATTGTAACTGCACATGCTTTTGTTATAATTTTTTTTCTAGTTATGCCCATGATAATTGG
AGGGTTTGGAAATTGATTGGTGCCTTTAATGCTTGGAGCTCCTGACATAGCTTTCCCGCG
ATTAAATAATATAAGTTTCTGGCTATTGCCTCCTGCTTTATTATTATTATTATCATCGGC
TGCTGTTGAAAGCGGTGTGGGTACTGGATGAACTGTTTACCCTCCCTTGTCCGGGAATCT
CGCGCATGCTGGGGGCTCAGTAGATTTAGCTATTTTCTCCTTACATCTTGCAGGTGTGTC
ATCTATTTTAGGGGCTGTAAATTTTATTACAACTATTATCAATATGCGATGACGTGGTAT
AAAATTTGAACGACTTCCGTTATTCGTGTGATCAGTAAAAGTTACAGCAATTTTATTGCT
ATTGTCATTGCCTGTGTTAGCGGGGGCTATTACAATACTTCTTACAGATCGAAATTTTAA
CACTGCTTTTTTGAACCCGGCAGGAGGTGGAGATCCTTTTTAATAGCAACATCTGATTAA
AAACATGGCTCCTTGTGAATAA-TAAATAAGGAGTCGGACCTGCCCAGTGA-ATATATTT
TTAACGGCCGCGGTAC-TCTGACCGTGCAAAGGTAGCATAATCATTTGCCTTATAATTGA
GGGCTAGTATGAATGGTTTGACAAGAATGAAGCTGTCTCTTTATAATTAAATAGAATTTT
ATTTTCAGGTGAAGAAGCCTGTATTAAATTAAAAGACAAGAAGACCCTATCGAGCTTG-A
AAGAAATTAATAGAAAC-----AAAATTAATAAGA-CTATAAAATTAACTATTAAAGATT
-----TTAGTTGGGGCGACTAAGGAACAAAAAAAGCTTCC-TTTATTATTATGA-T----
TAAACATACAAGTA-TTGATCCAGAA-TAATCTGATTAATGAAATTAGTTACCGTAGGGA
TAACAGCATTATCTTTTTTAAGAGCTCTTATCGAAAAAAAGGTTTGTGACCTCGATGTTG
GACCAGAATGTCCTAAAGATGCAGCAGTCTTTAAGGGTTGGTCTGTTCGACCATTAAAAT
TCTACGTGACAGAGCCATATTC-AAACTGTTTACATATTTTAT-TTTACTTTCAAGTCCT
CCTT-TAAACCC--TTTTTCATTAAGTTG-TCCGTGATTACGAATA-AAATAATTGTAAC
CCATCCTCTCCTCACTATTAGCTGCACCTTGATCTGACATCTAAATTTACAATA--ATTA
ATATTGCTAACTTCTAATTTTTTAAAAGTTACCTGACGACGACGGTATACAAACTGTA--
TACAAAGTGAGGTTAGGT-TTAACGTGGATTGTCGATTACGAGACAGGTTCCCCTGATAG
GTCTAAAACACCGCCAAGCCCTTTGAGTTTTAAATTTCTATTTTAGAATTTAAAGTATTC
CCATTCATAGTACTCTGGTAAATTTAATT-AGATTTACAATCACG-AATAGTGGGGTATC
TAATCCCAG-TTTCCCTCATAATTATCACAGCTTCAGCA-----ATCATGCTATATTCGA
TTTAGCTATTTATATAGGAATTTTACCTCAATATAAATGGTCAACAAGCACTAAATATC-
-------GACTATTAAGCCTAACTGTCTTTT-TACCTTAAAATATAACTTAATCCCTTGG
TGTAACCC--GGTCGGGTGGAGGGCCGACCGATTCG-CCACCGACCCTGTGCC-GGCGGG
CCCCAAGG-ACCCCAGTCCGTCCAG-GGACGCAGTCAGCAGACACGGTTGCCCAGTCTCT
GCCAGTC---GAACGTCCCAGGAGGG-CGGGGTGGGCCGGATCGCCGACGGCGGCTCCTC
GGTCCCC-GAGCGGATCGGGACAGGCGGGGCTATACCAGCGCGCACACAGAGGCGCACGC
CTACCATCCCC-GCCGCCTTCTGACCGCCCCGAGAACCGGTCGTGGCGCTCTGCCCGCGG
AAAGTGCACACGGCCGACGCGC-GGCCCGCT-GCCGGGTGGGTCTTGC--GATCCCGGAC
CCCAACAACGGGCGCGGC-ACCCTTCCGAGCTGAATTCCGCGGGCCGACTTTGCGGATCC
ACCCGTTTACCTCTAGGCGGTTTCACGTACTCTTGAACTCTCTC-TTCAAAGTTCTTTTC
AACTTTCCCTCACGGTACTTGTCCGCTATCGGACTCGTGCCAGTATTTAGCCTTAGATGG
AGTTTACCACCCACTTT-GGCTGCATTCCCAAACAACCCGACTCCGGAGACGCTCGCAGC
CGACGCACCAGCGGCCAGTAAAGGCCTGACACCCGCTCTGGGAGAGGCCCCGATCAGGAG
GACTTCGGACACCAGTGCA-GTCGACAGTTGACGTCCCATACACCACAGTTCCCGCCAGC
-GCCAGGCTGGGGGATTCGGTGCTGGGCTCATCCCGCTTCACTCGCCTCCTTGGGCATGA
TGGTGACACGCTTGGCGTGGATGGCACACAGGTTGGTGTCTTCGAACAGACCCACCAGGT
AAGCCTCGCTGGCCTCCTGCAGAGCCATGACGGCAGAGCTCTGGAAGCGCAGGTCGGTCT
TGAAATCCTGTGCGATCTCACGGACCAGGCGCTGGAAAGGCAGCTTGCGGATCAGCAGTT
CCGTGCTCTTCTGGTAACGACGGATCTCACGAAGAGCCACGGTACCGGGCCTGTAACGGT
GGGGTTTCTTCACCCCGCCGGTGGCAGGAGCGCTCTTGCGTGCAGCTTTGGTGGCCAGCT
GCTTGCGAGGAGCCTTTCCTCCGGTCGATTTCCTGGCCGTCTGCTTG
>Phos_cf_hirasei
AACATTGTATATTTTATTTGGAATATGGTCTGGATTAGTTGGTACTGCTTTAAGTCTTCT
TATTCGAGCTGAATTAGGTCAACCAGGAGCCTTATTAGGAGACGATCAACTATATAATGT
AATTGTGACAGCACATGCTTTTGTTATAATTTTTTTTCTAGTTATGCCAATAATAATTGG
TGGATTTGGAAATTGGTTAGTGCCTTTAATGCTAGGAGCTCCCGATATAGCTTTCCCTCG
ATTGAATAACATAAGTTTTTGACTACTTCCTCCTGCTCTATTATTATTACTATCGTCTGC
TGCTGTTGAAAGTGGTGTAGGTACTGGATGAACTGTTTATCCTCCTTTGGCCGGGAATCT
AGCTCATGCTGGAGGTTCAGTAGACTTAGCAATTTTTTCTCTTCATCTTGCAGGTGTATC
ATCTATTTTAGGTGCTGTAAACTTTATTACAACTATTATTAATATGCGATGACGAGGTAT
AAAATTTGAACGACTTCCGTTATTTGTTTGATCAGTGAAAATTACAGCAATTTTGTTGTT
ACTTTCATTGCCTGTATTAGCGGGGGCTATTACGATGCTTCTTACAGATCGAAATTTTAA
TACTGCATTTTTTGATCCAGCAGGAGGTGGAGATCCTATTTTATACCAACATCTATTT-A
AAACATGGCTCCTTGTTAATAA-AAAATAAGGAGTCGGACCTGCCCAGTGA---ATTTTT
TCAACGGCCGCGGTAC-TCTGACCGTGCAAAGGTAGCATAATCATTTGCCTTATAATTGA
GGGCTAGTATGAATGGTTTGACAAGAATGAAGCTGTCTCTTTACAATTTAATAGAATTTT
ATTTACAGGTGAAGAAGCCTGTATTAAATTAAAAGACAAGAAGACCCTATCGAGCTTG-A
AAAAAATTAATAGGAGG-----ACAATCAATATAT-CTATAAGATTAACTATTAAAAATT
-----TTAGTTGGGGCGACTGAGGAACAAATAAAGCTTCC-TTTATGGTTATAA-AATAT
AAAACATACAGGTA-TTGATCCAGAA-CAATCTGATTAACGAAATTAGTTACCGTAGGGA
TAACAGCATTATCTTTTTTAAGAGCTCTTATCGAAAAAAAGGTTTGTGACCTCGATGTTG
GACCAGAATATCCTAAAGATGCAGCAGTCTTTAAGGGTTGGTCTGTTCGACCATTAAAAT
TCTACGTGACAGAGCCATATTC-AAATTGCTTATATATTCTAT-TTTACTTTCAAGTCCT
CCTT-TAAACCT--TTTTTCATTAAGTTG-TCCGTGATTACGAATA-AAATAATTGTAAC
CCATCCTCTCCTCACTATTAGCTGCACCTTGATCTGACGTTTAAATTTATAGTA--ATTT
ATATTGCTAACTTCTAGTTTTTTAAAAGTTACCTGACGACGACGGTATACAAACTGTG--
TACAAAGCGAGGTTAGGT-TTAACGTGGATTGTCGATTACGAGACAGGTTCCCCTGATAG
GTCTAAAACACCGCCAAGCCCTTTGAGTTTTAAATCTCTACATTAGAATCTCAAGTATTC
TTATTCATAGTACTCTGGTAAATTTAATT-AGATTTACAATTATG-AATAATGGGGTATC
TAATCCCAG-TTTCCCTCATAATTATCACAGCTTCAGCA-----ATGATGTTGTATTTGA
TTTAGCTATTTATATAAAAATTTTACCTTAGTATAAATGGTCAATAAACATCAAATATC-
-----AATTATTTTAAGCCTAACTATCTTTT-TACCTTAAAATATAACTTAATCTCTTGG
TGTAA-------------------------------------------------------
------------------------------------------------------------
------------------------------------------------------------
------------------------------------------------------------
------------------------------------------------------------
------------------------------------------------------------
------------------------------------------------------------
------------------------------------------------------------
------------------------------------------------------------
------------------------------------------------------------
------------------------------------------------------------
------------------------------------------------------------
------------------------------------------------------------
------------------------------------------------------------
------------------------------------------------------------
------------------------------------------------------------
------------------------------------------------------------
------------------------------------------------------------
-----------------------------------------------
>Phos_hirasei
AACACTATATATTCTGTTTGGAATATGGTCCGGATTAGTTGGTACTGCCTTAAGTCTTCT
TATTCGAGCTGAATTGGGTCAGCCAGGAGCTTTATTGGGGGACGATCAATTATATAATGT
AATTGTAACCGCACATGCTTTTGTTATAATTTTTTTTCTAGTTATGCCGATGATAATTGG
AGGGTTTGGGAATTGACTAGTGCCTCTAATACTTGGGGCTCCTGACATAGCTTTTCCACG
ACTAAATAATATAAGTTTCTGGTTATTACCCCCTGCTTTATTGCTGTTGTTATCATCAGC
TGCTGTTGAAAGTGGGGTGGGTACTGGATGAACTGTCTATCCTCCCTTGTCTGGGAATCT
TGCGCATGCAGGGGGTTCGGTAGATTTAGCTATTTTCTCTCTGCATCTTGCAGGTGTTTC
ATCTATTTTAGGGGCTGTAAATTTTATTACAACTATTATTAATATACGATGACGTGGTAT
AAAATTTGAACGACTTCCATTATTTGTATGATCAGTGAAAGTTACGGCAATTTTATTACT
ATTGTCATTGCCTGTATTAGCCGGGGCTATTACAATACTTCTTACAGATCGAAATTTTAA
TACTGCTTTTTTTGATCCGGCAGGAGGTGGGGACCCTATTTTATATCAACATTTGTTT-A
AAACATGGCTCCCTGTAAGCAA-CAAATAAGGAGTCGGACCTGCCCAGTGA-AATATTTT
TTAACGGCCGCGGTAC-TCTGACCGTGCAAAGGTAGCATAATCATTTGCCTTATAATTGA
GGGCTAGTATGAATGGTTTGACAAGAATGAAGCTGTCTCTTTATAATTAAATAGAATTTT
ATTTTTAGGTGAAGAAGCCTGAATTAAATTAAAAGACAAGAAGACCCTATCGAGCTTG-A
AAGAAATTAATAGAAAG-----AAAATTAATAGGA-CTATAAAATTAACTATTAAAGATT
-----TTAGTTGGGGCGACTAAGGAACAAAAAAAGCTTCC-TTTATTATTGTTG-AGCT-
TAAACACACAAGTA-TTGATCCAGAA-TAATCTGATTGATGAAATTAGTTACCGTAGGGA
TAACAGCATTATCTTTTTTAAGAGTTCTTATCGAAAAAAAGGTTTGTGACCTCGATGTTG
GACCAGAATGTCCTAAAGATGCAGCAGTCTTTAAGGGTTGGTCTGTTCGACCATTAAAAT
TCTACGTGACAGAGCCATATTC-AAATTGTTTATATATTTTAT-TTTACTTTCAAGTCCT
CCTT-TAAACCT--TTTTTCATTAAATTG-TCCGTGATTACGAATA-AAATAATTGTAAC
CCATCCTCTCCCCACTATTAGCTGCACCTTGATCTGACGTTTAAATTTATAATA--ATTA
ACATTGCTAACTTCTAATTTTTTAAAAGTTACCTGACGACGACGGTATACAAACTGTG--
TACAAAGTGAGGTTAGGT-TTAACGCGGATTGTCGATTATGAGACAGGTTCCCCTGATAG
GTCTAAAACACCGCCAAGCCCTTTGAGTTTTAAATGTCTATTTTAGAATTTAAAGCATTC
CTATTCATAGTACTCCGGTAAATTTAATT-AGATTTACAATCACG-AATAGTGGGGTATC
TAATCCCAG-TTTCCCCCATAATTATCACAGCTTCAGCA-----ATGATGTTATATTTGA
TTTAGCTATTTATATAAGAATTTTACCCCAATATAAATGGTCAATAAACACTAAATATT-
-------GATTACTAAGCCTAACTGTCTTTT-TACCTTAAAACATAACTTAATCTCTTGG
TGTAACCG--GGTCGGGTGGAGGGCCGACCGATTCG-CCACCGACCCTGTGCC-GGCGGG
CCCCAAGG-ACCCCAGTCCGTCCAG-GGACGCAGTCAGCAGACACGGTTGCCCAGTCTCT
GCCAGTC---GAACATCCCAGGAGGG-CGGGGTGGGCCGGATCGCCGACGGCGGCTCCTC
GGTCCCC-GAGCGGATCGGGACAGGCGGGGCTATACCAGCGCGCACACAGAGGCGCACGC
CTACCATCCCC-GCCGCCTTCTGACCGCCCCGAGAACCGGTCGTGGCGCTCTGCCCGCGG
AAAGTGCACACGGCCGACGCGC-GGCCCGCT-GCCGGGTGGGTCTTGC--GATCCCGGAC
CCCAACAACGGGCGCGGC-ACCCTTCCGAGCTGAATTCCGCGGGCCGACTTTGCGGATCC
ACCCGTTTACCTCTAGGCGGTTTCACGTACTCTTGAACTCTCTC-TTCAAAGTTCTTTTC
AACTTTCCCTCACGGTACTTGTCCGCTATCGGACTCGTGCCAGTATTTAGCCTTAGATGG
AGTTTACCACCCACTTT-GGCTGCATTCCCAAACAACCCGACTCCGGAGACGCTCGCAGC
CGACGCACCAGCGGCCAGTAAAGGCCTGACACCCACTCTGGGAGAGGCCCCGATCAGGAG
GACTTCGGACACCAGTGCA-GTCGACAGTTGACGTCCCATACACCACAGTTCCCGCCAGC
-GCCAGGCTGGGGGATTCGGTGCTGGGCTCATCCCGCTTCACTCGCC-------------
------------------------------------------------------------
------------------------------------------------------------
------------------------------------------------------------
------------------------------------------------------------
------------------------------------------------------------
-----------------------------------------------
>Phos_senticosus
------------------------------------------------------------
------------------------------------------------------------
------------------------------------------------------------
------------------------------------------------------------
------------------------------------------------------------
------------------------------------------------------------
------------------------------------------------------------
------------------------------------------------------------
------------------------------------------------------------
------------------------------------------------------------
------------------------------------------------------------
------------------------------------------------------------
TT-------GCGGTAC-TCTGACCGTGCAAAGGTAGCATAATCATTTGCCTTATAATTGA
GGGCTAGTATGAATGGTTTGACAAGAATAAAGCTGTCTCTTTGCAGTTAAGTAGAATTTT
ATTTATAGGTGAAGAAGCCTATATTTAATTAAAAGACAAGAAGACCCTATCGAGCTTT-A
ATATAGTAAGTAGAAA------AAGCCTA-TATCC-CTATAAGGCTTACTGTTAGAAATT
-----TTAGTTGGGGCGACTGAGGAACAAAAAAAGCTTCC-TTTAAAAGTATTTTAAT-A
AAAACACACATGTA-TTGATCCAGAA-TAGTCTGATTAACGAAATTAGTTACCGTAGGGA
TAACAGCATTATCTTTTTTAAGAGTTCTTATCGAAAAAAAGGTTTGTGACCTCGATGTTG
GACCAGAATATCCTAAAGATGCAGCAGTCTTTAAGGGTTGGTCTGTTCGACCATTAAAA-
---------CAGAGCCACATTC-AAATTGCTTATATATTTTAT-TTTACTTTCAAGTCCT
CCTT-TAAACCT--TTTTTCATTGGGTTG-TTCGTGATTACGAATT-AAATAATTGTAAC
CCATCCTCTCCTCACCATTAGCTGCACCTTGATCTGACGTTTAAATTTATAGTA--ATTT
ACGTTGCTAACTTCTAAATTTTTAAAAGTTACCTGACGACGACGGTATACAAACTGTG--
TACAAAGCGAGGTTAGGT-TTAGCGTGGATTGTCGATTACGAGACAGGTTCCCCTGATAG
GTCTAAAACACCGCCAAGCCCTTTGAGTTTTAAATTTCTATTTTATTTGAATTTAACATA
TTATTCATAGTACTCTGGTAAGTTTAATT-AGATTTACAGTTATG-AATAGTGGGGTATC
TAATCCCAG-TTTG--------------AAGCTTTA------------------------
------------------------------------------------------------
------------------------------------------------------------
------------------------------------------------------------
------------------------------------------------------------
------------------------------------------------------------
------------------------------------------------------------
------------------------------------------------------------
------------------------------------------------------------
------------------------------------------------------------
------------------------------------------------------------
------------------------------------------------------------
------------------------------------------------------------
------------------------------------------------------------
------------------------------------------------------------
-----------------------------------------------------GGCATGA
TAGTGACACGCTTGGCGTGGATGGCACACAGGTTGGTGTCTTCGAACAGACCCACCAGGT
AAGCCTCGCTGGCCTCCTGCAGAGCCATGACGGCCGAGCTCTGGAAGCGCAGGTCGGTCT
TGAAATCCTGGGCGATCTCACGGACCAGACGCTGGAAAGGCAGCTTGCGGATCAGCAGTT
CCGTGCTCTTCTGGTAACGACGGATCTCACGAAGAGCCACGGTACCGGGCCTGTAACGGT
GGGGTTTCTTCACCCCGCCGGTGGCAGGAGCGCTCTTGCGTGCAGCTTTGGTGGCCAGCT
GCTTGCGAGGAGCCTTTCCTCCGGTCGACTTCCTGGCGGTCTGCTTG
>Bullia_cataphracta
AACATTATATATTTTATTTGGAATATGATCAGGATTAGTGGGTACGGCACTAAGACTTCT
TATTCGAGCTGAGTTGGGTCAACCGGGTGCATTACTTGGTGACGATCAGCTTTATAACGT
AATTGTGACAGCTCATGCATTTGTTATAATTTTTTTTCTAGTAATGCCTATAATAATTGG
TGGGTTTGGAAACTGATTGGTTCCTTTAATATTAGGAGCTCCAGACATAGCTTTCCCTCG
ATTGAATAATATAAGGTTTTGACTTCTACCTCCTGCATTATTATTACTGTTATCGTCTGG
TGCGGTAGAAAGTGGGGTGGGGACAGGATGAACTGTTTATCCTCCTCTAGCTGGAAACCT
GGCTCACGCAGGTGGGTCGGTGGATTTGGCAATTTTTTCATTACACTTGGCTGGTGCTTC
TTCTATTTTAGGTGCTGTAAATTTCATTACGACTATTATTAATATACGATGACGAGGAAT
GCAGTTTGAACGACTTCCTCTTTTTGTTTGATCTGTAAAAATTACAGCTATTTTATTGCT
TTTATCTTTACCTGTTTTGGCTGGAGCTATTACTATGCTATTGACGGACCGAAATTTTAA
TACTGCTTTTTTTGATCCAGCCGGAGGTGGGGACCCTATTTTATATCAGCACTTGTTT--
AAACATGGCTCCCTGTATGAAT-TAAATAGGGAGTCGGACCTGCCCAGTGA--ATTATTT
TTAACGGCCGCGGTAC-TCTGACCGTGCAAAGGTAGCATAATCATTTGCCTTATAATTGA
AGGCTAGTATGAATGGTTTGACAAGAATGTAGCTGTCTCTTTATGATTGTATAGAATTTT
ATTTTCAGGTGAAGAAGCCTGAATTGGATTAAAAGACAAGAAGACCCTATCGAGCTTT-A
AAGAAATTAACGGGTTT-----TATATTAATAGTA-TTAAAAAATTGACTATTAAAAATT
-----TTAGTTGGGGCGACTGAGGAACAAAAAAAGCTTCC-TTTATAATTTTA-------
TAAATTAATGAGTA-TTGATCCAAAA-TATTTTGATTAAAAGAATTAGTTACCGTAGGGA
TAACAGCATTATCTTTTTTAAGAGCTCTTATCGAAAAAAAGGTTTGTGACCTCGATGTTG
GACCAGAATATCCTAAAGATGCAGCAGTCTTTAAGGGTTGGTCTGTTCGACCATTAAAAT
TCTACGTGACAGAGCCATATTC-AAACTATTTACATACTTTAT-TTTACTTTCAAGTCCT
CCTT-TTAATTA-CAATTTCATGTAATTT-TCCGTAATTATAAATTAAAATAATTGTAAC
CCATTCTTTCCTTATTATTAGCTGCACCTTGATCTGACGTTTTAATTCAAAATT------
CTTTTGCTAACTTCTAAATTTTTAAAAGTTACCTGACGACGACGGTATACAAACTGAAG-
CACAAAATAAGGTCAGGT-CTAACGTGGATTGTCGATTACAAAACAGGTTCCCCTGATAG
GTCTAAAACACCGCCAAGCCCTTTGAGTTTTAAATTTTTT--------------------
ATATTCATAGTACTCTGGTAAATCTAATT-AAATTTACAATCAAG-AATAATGGGGTATC
TAATCCCAG-TTTCCCTCAAGATTATCACAGCTTCAACAA----CATAAGTTATAACTAA
ATTAGCTTTTTATACTCAAATTTTACCTTTATATAAAAAATTAACAAACTAAATTAATT-
------------TAAAATCTAACTGTCTTTT-TACCTAAAAATATAACTTAATCTCTTGG
TCT---------------------------------------------------------
------------------------------------------------------------
------------------------------------------------------------
------------------------------------------------------------
------------------------------------------------------------
------------------------------------------------------------
------------------------------------------------------------
------------------------------------------------------------
------------------------------------------------------------
------------------------------------------------------------
------------------------------------------------------------
------------------------------------------------------------
-----------------------------------------------TCCTTGGGCATGA
TGGTGACACGCTTGGCGTGGATGGCGCACAGGTTGGTGTCCTCGAACAGACCGACCAGGT
AGGCCTCGCTGGCTTCCTGCAGAGCCATGACGGCGGAGCTCTGGAAGCGCAGGTCGGTCT
TGAAGTCCTGGGCGATCTCACGGACCAGGCGCTGGAAGGGCAGCTTGCGGATCAGCAGCT
CGGTGCTCTTCTGGTAACGACGGATCTCTCTCAGAGCCACTGTTCCGGGCCTGTAACGGT
GAGGTTTCTTCACCCCTCCGGTGGCCGGGGCGCTCTTACGAGCGGCCTTGGTGGCTAGCT
GTTTGCGAGGGGCCTTCCCTCCGGTCGACTTTCTGGCCGTCTGCTTG
>Bullia_diluta
--------------------------GGTCGGAATTAGTGGGTACGGCACTAAGACTTCT
TATTCGTGCTGAGCTTGGTCATCCAGGTGCGTTGCTTGGTGACGATCAACTTTATAATGT
AATTGTAACAGCTCATGCGTTTGTTATAATTTTTTTTCTAGTAATACCCATAATGATTGG
TGGGTTTGGAAATTGACTGGTTCCTCTAATATTAGGGGCTCCGGACATAGCTTTCCCTCG
ATTAAACAATATAAGGTTTTGACTCTTACCTCCTGCATTATTATTGTTGTTATCATCTGG
TGCAGTAGAAAGTGGGGTGGGGACAGGATGAACTGTTTACCCGCCTTTGGCCGGAAATTT
GGCTCACGCCGGTGGGTCGGTAGACTTGGCGATTTTTTCTTTGCATTTAGCTGGTGTGTC
TTCTATTTTAGGTGCTGTAAATTTTATTACAACTATTATTAATATGCGATGGCGAGGAAT
GCAATTTGAACGACTTCCTCTTTTCGTATGGTCTGTAAAGATTACAGCTATTTTGTTGCT
TTTATCTCTGCCTGTTTTAGCCGGAGCTATTACTATACTGTTAACAGATCGAAATTTTAA
TACTGCTTTTTTTGACCCTGCAGGAGGTGGAGATCCTATTTTGTATCAACATTTGTTT-A
AAACATGGCTCCTTGTATAAGT-TAAATAGGGAGTCGGACCTGCCCAGTGA-ATTATTTT
TTAACGGCCGCGGTAC-TCTGACCGTGCAAAGGTAGCATAATCATTTGCCTTATAATTGA
AGGCTAGTATGAATGGTTTGACAAGAATGTAGCTGTCTCTTTGTGATTGTATAGAATTTT
ATTTTTAGGTGAAGAAGCCTGAATTAAATTAAAAGACAAGAAGACCCTATCGAGCTTT-A
AAGAAGTTAATAGATTT-----TTTATTAATAGTA-TTAAAAAATTAGCTATTAAAGATT
-----TTAGTTGGGGCGACTGAGGAACAAAAAAAGCTTCC-TTTATAATTTA--------
AAAATTAATAAATA-TTGACCCAAAA-TATTTTGATTAAAAGAATTAGTTACCGTAGGGA
TAACAGCATTATCTTTTTTAAGAGTTCTTATCGAAAAAAAGGTTTGTGACCTCGATGTTG
GACCAGAATATCCTGAAGATGCAGCAGTCTTTAAGGGTTGGTCTGTTCGACCATTAAAAT
TCTACGTGACAGAGCCATATTCAAAATTATTTATATACTGTAT-TTTACTTTCAAGTCCT
CCTT-CTAATTA-CAGTTTCATGGAATTT-TTCGTAATTATAAATTAAAATAATTGTAAC
CCATTCTCTCCTTATTATTAGCTGCACCTTGATCTGACGTTCTAATTTAAA-----AATT
TTTTTGCTAACTTCTAAATTTTTAAAAGTTACCTGACGACGACGGTATACAAACTGTAA-
AGCAAAACAAGGTCAGGT-CTAACGTGGACTGTCGATTACGAAACAGGTTCCCCTGATAG
GTCTAAAACACCGCCAAGCCCTTTGAGTTTTAAATTTTTT--------------------
ATATTCATAGTACTCTGGTAAATTTAATTCAAATTTACAATCAAGAAATAATGGGGTATC
TAATCCCAGTTTTCCCTCAAGATTATCACAGCTTCAACGA----TACAAGTTATAATTAA
ATTAGCTCCCTATATGCAAATTTTACCTTTATATAGGAGATTAATAAACTAAATTAATC-
-------------AAAGCCTAACTGTCTTTT-TACCTAAAAATATAACTTAATCTTCTGG
TCTACGGGGG--------------------------------------------------
------------------------------------------------------------
------------------------------------------------------------
------------------------------------------------------------
------------------------------------------------------------
------------------------------------------------------------
------------------------------------------------------------
------------------------------------------------------------
------------------------------------------------------------
------------------------------------------------------------
------------------------------------------------------------
------------------------------------------------------------
-----------------------------------------------tccTTAGGCATGA
TGGTGACACGCTTGGCGTGGATGGCGCACAGGTTGGTGTCCTCGAACAGACCGACCAGGT
AGGCCTCGCTGGCTTCCTGCAGAGCCATGACGGCGGAGCTCTGGAAGCGCAGGTCGGTCT
TGAAGTCCTGGGCGATCTCACGGACCAGGCGCTGGAAGGGCAGCTTGCGGATCAGCAGCT
CGGTGCTCTTCTGGTAACGACGGATCTCTCTCAGAGCCACTGTTCCGGGCCTGTAACGGT
GAGGTTTCTTCACCCCTCCGGTGGCCGGGGCGCTCTTACGAGCGGCCTTGGTGGCCAGCT
GCTTGCGAGGGGCCTTCCCTCCGGTCGACTTTCTGGCCGTCTGCTTG
>Cyllene_parvula
TACACTTTATATTTTATTTGGTATATGATCAGGGCTTGTTGGAACAGGATTAAGATTACT
AATTCGAGCTGAGTTAGGACAACCTGGAGCCTTATTAGGTGACGATCAATTATATAATGT
TATTGTTACAGCCCATGCATTTGTAATAATTTTTTTCTTAGTAATGCCCATGATAATTGG
AGGTTTTGGAAATTGGTTAGTTCCTTTGATGCTGGGGGCTCCAGATATAGCTTTTCCCCG
ATTAAATAATATAAGATTTTGATTATTACCCCCTGCACTATTATTACTTCTATCATCAGC
GGCAGTAGAAAGAGGGGTGGGAACAGGCTGAACAGTGTATCCGCCATTAGCTGGGAATTT
GGCCCATGCTGGGGGTTCGGTAGACTTGGCGATTTTTTCGTTGCATTTAGCGGGTGTATC
GTCGATTTTAGGAGCTGTGAATTTTATTACAACTATTATTAATATACGATGACGTGGAAT
ACAATTCGAACGGCTTCCTTTATTTGTTTGGTCGGTAAAAATTACTGCTATTTTACTTTT
ATTGTCACTGCCGGTACTAGCTGGGGCTATTACAATACTTTTAACCGATCGAAATTTTAA
CACTGCATTTTTCGACCCTGCCGGAGGTGGAGATCCGATCCTTTACCAACATTTGTTTAA
AAACATGGCTCTCTGCGATATA-AACATAAAGAGTCGGACCTGCCCAGTGA--ATTTTTT
TTAACGGCCGCGGTAC-TCTGACCGTGCAAAGGTAGCATAATCATTTGCCTTATAATTGA
AGGCTAGTATGAATGGTTTGACAAGAGTGTTACTGTCTCTACATAAATAAATAGAATTTT
ATTTTCAGGTGAAGAAGCCTGAATTTAATTAATAGACAAGAAGACCCTATCGAGCTTT-A
AATAAGTTAAGAGAATT-----AAAATAAATTATA-TTAAAAAATTATCTGTTAAAAATT
-----TTAGTTGGGGCGACTAAGGAACAATAAAAGCTTCC-TTTAATTTATATA------
AAACGATTTAAGTA-CTGATCCAAA--TAATTTGATTAAAAAAATTAGTTACCGTAGGGA
TAACAGCATTATCTTTTTTAAGAGTTCATATCGAAAAAAAGGTTTGTGACCTCGATGTTG
GACCAGAATATCCCAGAGGTGCAGCAGCCTCTAAAGGTTGGTCTGTTCGACCATTAAAAT
TCTACGTGACAGAGCCATATTC-AAATTATTTGTGTATTTCAT-TGTACTTTCAAGTCCT
CCTT-TAAATTA-TTTTTTCAGATAATTT-TCCGTGATTACAAATT-ATGTAATTGTAAC
CCATCCTCTCCTTATTATCAGCTGCACCTTGATCTGACGTTTTACCTTATAGGT------
TTTTTGCTAACTTTTAGCTTTTTAGAAGTTACCTGACGACGACGGTATACATACTGTT--
TGCAAAACAAGGTCAGGT-GTTGCGTGGATTGTCGATTATGAGATAGGTTCCCCTGATAG
GTCTAAAACACCGCCAAGCTCTTTGAGTTTTAAATTTTA---------------------
TAATTCATAGTACTCCGGTAAATTTTATT-AGATTTACAATTAAG-AATAATGGGGTATC
TAATCCCAG-TTTCCCTCAAAATTATCATAGCTTCAGCAA----AATAAGTTGCCATTAG
ATAAGCTACCTATATACAAATTTTACTTTTTTATAAGTAGTTAATTACTAACTTATATC-
------------TTAAGCCTAACTATCTTTTACACCTAGTAATATAACTTAACCTCTTGG
TCTAACCGC-GGTCGGGTGGAGGGCCGACCGATTCG-CCACCGACCCTGTGCC-GGCGGG
CCCAC----CCCCCAGTCCTTCCCG-AGAAGCGGTCGGCAGACACGGTCACCCAGTCTCT
GCCAGTC---GAACGTCCCGGGAGGG-CGAGGCGGCCC---ACGCCGACGGCGGCTCCTC
GGTCCCC-GAGCGGATCGGGACAGGCGGGGCTATACCAGCGCGCGC--CGAGGCGCACGC
CTACCATCCCC-GCCGCCTTCTGACCG-CCCGAGAACCGGTCGTGGCGCTCTGCCCGCGG
AAAGTGCACACGGCCGACACGC-GTCCCACC-ACCGGGAGGGTCTTGC--GATCCCCGGC
CCGGCGGGCGGGCGC-GC-AGCCTTCCGAGCTGAATTCCACGGGCCGACTTTGCGGATCC
ACCCGTTTACCTCTAGGCGGTTTCACGTACTCATGAACTCTCTC-TTCAAAGTTATTTTC
AACTTTCCCTCACGGTACTTGTCCGCTATCGGACTCGTGCCAGTATTTAGCCTTAGATGG
AGTTTACCACCCGCTTT-GGCTGCATTCCCAAACAACCCGACTCCGGAGACGTTCGCAGC
CGACGCACCAGCGGCCAGTAAAGGCCTGACACCCGCTTTGGGAGAGGCCCCGATCAGGAG
GACTTCGGACACCGGTGCA-ATTGACAGTTGGCGTCCCATACACCACAGTTCCCGCCAGC
-GAGATGCTGGGGGATTCGGTGCTGGGCTGATCCCGCTTCACTCGCCTCCTTGGGCATGA
TGGTGACACGCTTGGCGTGGATGGCGCACAGGTTGGTGTCCTCGAAAAGTCCCACCAGGT
AAGCCTCGCTGGCTTCCTGCAGGGCCATGACGGCTGAGCTCTGGAAGCGCAGATCAGTCT
TGAAGTCCTGGGCGATCTCACGGACCAGACGCTGGAAAGGCAGCTTGCGGATCAGCAGCT
CAGTGCTCTTCTGGTAACGGCGGATTTCACGAAGAGCCACAGTACCGGGCCTGTAACGGT
GAGGCTTCTTCACCCCGCCGGTGGCCGGAGCGCTCTTGCGAGCAGCCTTGGTGGCCAGCT
GTTTGCGAGGGGCCTTGCCTCCAGTCGACTTTCTCGCCGTCTGCTTG
>Cyllene_pulchella
TACGCTTTATATTTTATTTGGTATATGATCGGGACTTGTTGGAACGGGATTGAGATTACT
AATTCGGGCTGAGTTAGGACAGCCTGGAGCTTTATTAGGTGACGATCAGCTATACAATGT
TATTGTGACAGCTCATGCTTTTGTAATAATTTTTTTTCTGGTTATACCTATAATAATTGG
TGGTTTTGGGAATTGATTAGTTCCGTTAATATTAGGAGCTCCAGACATGGCTTTTCCTCG
GTTAAATAACATAAGATTTTGATTATTACCCCCTGCATTATTATTACTCTTGTCATCAGC
AGCTGTTGAAAGGGGTGTAGGAACAGGATGAACAGTTTACCCCCCATTAGCTGGGAATTT
AGCTCATGCAGGAGGTTCAGTGGATTTAGCAATTTTTTCTCTCCATTTAGCCGGGGTTTC
ATCAATTTTAGGGGCTGTTAATTTTATTACAACTATTATTAATATACGATGACGTGGAAT
GCAATTTGAACGGCTTCCTTTATTTGTTTGATCAGTAAAAATTACTGCTATTTTATTGTT
ACTATCGTTACCAGTACTAGCTGGGGCTATTACAATACTTTTAACTGATCGAAATTTTAA
CACTGCGTTTTTTGATCCTGCCGGAGGTGGAGATCCAATTCTTTATCAACACCTATTTAA
AAACATGGCTCTCTGCAATATA--ATATAGAGAGTCGGACCTGCCCAGTGA---ATTTTT
TCAACGGCCGCGGTAC-TCTGACCGTGCAAAGGTAGCATAATCATTTGCCTTATAATTGA
AGGCTAGTATGAATGGTTTGACAAGAGTGTTACTGTCTCTACATAAATAAATAGAATTTT
ATTTTTAGGTGAAGAAGCCTAAATTTAATTGATAGACAAGAAGACCCTATCGAGCTTT-A
AATAAATTAATAGAATT-----AAAATAAATTATA-TTAAAAAATTATCTATTAAAGATT
-----TTAGTTGGGGCGACTAAGGAACAATAAAAGCTTCT-TTTAATCTACACT-A----
AAACAATCTAAGTA-CTGATCCAAAT-TATTTTGATTAAAAAAATTAGTTACCGTAGGGA
TAACAGCATTATCTTTTTTAAGAGTTCATATCGAAAAAAAGGTTTGTGACCTCGATGTTG
GACCAGAATATCCTAGAGG-GCAGCAGCCTCTAAGGGTTGGTCTGTTCGACCATTAAAAT
TCTACGTGACAGAGCCATATTC-AAATTATTCATATATTTCAT-TATACTTTCAAGTCCT
CCTT-TAAATTA-CTCTTTCAAGTAATTA-TTCGTAGTTACAAATA-ATGTAATTGTAAC
CCATCCTCCCCTCACTATCAGCTGCACCTTGATCTGACGTTTTACCTCAAAGGT------
TTTATGCTAACTTTTAGTTTTTTAGAAGTTACCTGACGACGACGGTATACATACTGTT--
TACAAAATAAGGTCAGGT-ATTACGTGGATTGTCGATTACGAGACAGGTTCCCCTGATAG
GTCTAAAACACCGCCAAGCTCTTTGAGTTTTAAATTTTA---------------------
TAATTCATAGTACTCTGGTAAATTTTATT-AGATTTACAATTAAG-AATAGTGGGGTATC
TAATCCCAG-TTTCCCTCAGAATTATCATAGCTTCAGCAA----AGTAAGCTGCCATTAG
ATTTGCTATTTATATACAAATTTTACTTTCTTATAAATAGTTAATTACAAGCTTTTATC-
------------GTTAGCCTAACTATCTTTTACACCTAATGATATAACTTAACCTCTTGG
TCTAACCG--GGTCGGGTGGAGGGCCGACCGATTCG-CCACCGACCCTGTGCC-GGCGGG
CCC------ACCCCAGTCCTTCCCG-AGAAGCGGTCGGCAGACACGGTCACCCAGTCTCT
GCCAGTC---GAACGTCCCAGGAGGG-CGAGGCGGCCC---ACGCCGACGGCGGCTCCTC
GGTCCCC-GAGCGGATCGGGACAGGCGGGGCTATACCAGCGCGCGC--CGAGGCGCACGC
CTACCATCCCC-GCCGCCTTCTGACCG-CCCGAGAACCGGTCGTGGCGCTCTGCCCGCGG
AAAGTGCACACGGCCGACACGC-GTCCCACC-ACCGGGAGGGTCTTGC--GATCCCCGGC
CCGGCGGGCGGGCGC-GC-AGCCTTCCGAGCTGAATTCCACGGGCCGACTTTGCGGATCC
ACCCGTTTACCTCTAGGCGGTTTCACGTACTCTTGAACTCTCTC-TTCAAAGTTCTTTTC
AACTTTCCCTCACGGTACTTGTCCGCTATCGGACTCGTGCCAGTATTTAGCCTTAGATGG
AGTTTACCACCCGCTTTGGGCTGCATTCCCAAACAACCCGACTCCGGAGACGCTCGCAGC
CGACGCACCAGCGGCCAGTAAAGGCCTGACACCCGCTCTGGGAGAGGCCCCGATCAGGAG
GACTTCGGACACCGGTGCA-TTCGACAGTTGGCGTCCCATACACCACAGTTCCCGCCAGC
-GAGATGCTGGGGGATTCGGTGCTGGGCTGATCCCGCTTCACTCGCCTCCTTGGGCATGA
TGGTGACACGCTTGGCGTGGATGGCGCACAGGTTGGTGTCCTCGAAAAGTCCCACCAGGT
AAGCCTCGCTGGCTTCCTGCAGGGCCATGACGGCTGAGCTCTGGAAGCGCAGATCAGTCT
TGAAGTCCTGGGCGATCTCACGGACCAGACGCTGGAAAGGCAGCTTACGGATCAGCAGCT
CAGTGCTCTTCTGGTAACGGCGGATTTCACGAAGAGCCACAGTTCCGGGCCTGTAACGGT
GGGGCTTCTTCACCCCGCCGGTGGCCGGAGCGCTCTTGCGAGCAGCCTTGGTGGCCAGCT
GTTTGCGAGGGGCCTTGCCTCCAGTCGACTTTCTCGCCGTCTGCTTG
>Nassaria_magnifica
---------------------------------GTTGGTAGGTACTGCTCTTAGACTTTT
AATTCGAGCAGAATTAGGTCAACCTGGTGCTCTTTTAGGGGACGATCAACTTTATAATGT
AATTGTTACAGCTCATGCATTTGTAATGATTTTTTTCTTAGTAATACCCATGATGATTGG
AGGTTTTGGAAACTGATTAGTTCCTTTAATATTAGGTGCTCCAGATATGGCTTTCCCGCG
TTTAAATAATATAAGATTCTGATTACTTCCTCCTGCTCTTTTATTACTTCTATCTTCTGC
TGCTGTAGAAAGAGGAGTAGGCACAGGATGAACTGTGTATCCTCCATTAGCTGGTAATTT
AGCACATGCTGGAGGTTCAGTAGATCTTGCAATTTTTTCTTTACATCTTGCAGGTGCTTC
TTCTATTCTTGGCGCTGCAAATTTCATTACAACTATTATTAATATACGATGGCGAGGTAT
GCAATTTGAACGGTTACCTTTATTTGTTTGATCTGTAAAGATTACAGCTATTTTATTACT
TTTATCATTACCTGTATTAGCTGGGGCTATTACAATATTGTTAACTGATCGAAATTTTAA
TACTGCTTTCTTTGATCCGGCAGGAGGTGGGGATCCTATTTTGTATCAACATTTATTTAA
AAACATGGCTCCTTGTGAAATA-TAAATAAGGAGTCGGGCCTGCCCAGTGA-GTGTATTT
TCAACGGCCGCGGTAC-TCTGACCGTGCAAAGGTAGCATAATCATTTGCCTTATAATTGA
AGGCTAGTATGAATGGTTTGACGAGAATATAACTGTCTCTTTATAATTTCTTAGAATTTT
ATTTAAAGGTGAAGAAGCCTTTATTAGATTAATAGACAAGAAGACCCTATCGAGCTTT-A
AAATAAATAATGGGCGA--ATCTTAATTAATAAATTTTAAAAAATAATCTGTTATAAATT
-----TTAATTGGGGCGATTGGGGAACAACAAAAGCTTCC-TTTAATTTAGTGT------
AAATAATACAAATA-TTGATCCAAAA-TATTTTGATCAAAGAAATTAGTTACCGTAGGGA
TAACAGCATTATCTTTTTTGAGAGTTCATATCGAAAAAAAGGTTTGTGACCTCGATGTTG
GACCAGAATATCCTAAAGATGCAGCAGTCTTTAAGGGTTGGTCTGTTCGACCATTAAAAT
TCTACGTGA---------------------------------------------------
------------------------------------------------------------
------------------------------------------------------------
------------------------------------------------------------
------------------------------------------------------------
------------------------------------------------------------
------------------------------------------------------------
------------------------------------------------------------
------------------------------------------------------------
------------------------------------------------------------
----------GGTCGGGTGGAGGGCCGACCGATTCG-CCACCGACCCTGTGCCGGCCAGG
GCCC-----ACCCCAGTCCGTCCCG-GGAAGCGGTCGGCAGACACGGAAAACCAGTCTCT
GCCAGTC---GAACATCCCAGGAGGG-CGAGGCGGCCC-GTAAGCCGGCGGCGGCTCCTC
GGTCCCC-GAGCGGGTCGGGACAGGCGAGGCTATACCAGCGCGCGC-CAGGGGCGCACGC
CTACCATCCTCAGCCGCCTTCTGACCG-CCCGAGAACCGGTCGTGGCGCTCTGCCCGCGG
AAAGTGCACACGGCCGACGCGC-GTCCCGCC-ACCGGGAGAGTCTTGC--GATCTCCGAC
CCGGCGGGCGGGCGC-GC-GGCCTTCCGAGCTGAATTCCACGGGCCGACTTTGCGGATCC
ACCCGTTTACCTCTAGGCGGTTTCACGTACTCTTGAACTCTCTC-TTCAAAGTTCTTTTC
AACTTTCCCTCACGGTACTTGTCCGCTATCGGACTCGTGCCAGTATTTAGCCTTAGATGG
AGTTTACCACCCGCTTTGGGCTGCATTCCCAAACAACCCGACTCCGGAGACGCTCGCAGC
CGACGCACCAGCGGCCAGTAAAGGCCTGACACCCGCTCTGGGAGAGGCCCCGATCAGGAG
GACTTCGGACACCGGCGCA-TTCGACAGTTGGCGTCCCATACACCACAGTTCCCGCCAGC
-GAGATGCTGGGGGATTCGGTGCTGGGCTGGTCCCGCTTCACTCGCC-------------
------------------------------------------------------------
------------------------------------------------------------
------------------------------------------------------------
------------------------------------------------------------
------------------------------------------------------------
-----------------------------------------------
>IM200913155_Nassaria_sp
AACGTTATACATTTTATTCGGAATGTGATCGGGGTTGGTAGGTACTGCTCTTAGACTTTT
AATTCGGGCTGAATTAGGTCAACCTGGTGCTCTTTTGGGGGACGATCAACTTTACAATGT
AATTGTTACAGCTCATGCATTTGTAATGATTTTTTTTTTAGTAATACCTATGATGATTGG
GGGTTTTGGAAATTGATTAGTTCCTTTAATATTAGGGGCTCCAGATATGGCTTTCCCACG
TCTAAATAATATAAGATTCTGATTGCTTCCACCTGCTCTTCTATTACTTTTATCTTCTGC
GGCCGTTGAAAGAGGAGTTGGTACAGGATGAACTGTATATCCTCCATTAGCTGGTAATTT
GGCACATGCTGGAGGTTCAGTAGATCTCGCAATTTTTTCTTTACATCTTGCAGGTGCTTC
TTCTATTCTCGGTGCTGCAAACTTTATTACAACTATTATTAATATACGATGACGAGGGAT
GCAGTTTGAACGGCTTCCTTTATTTGTTTGATCTGTAAAGATTACAGCTATTTTATTACT
TTTATCATTACCTGTGTTAGCCGGAGCTATTACAATACTATTAACTGACCGAAATTTCAA
TACTGCTTTTTTTGATCCACCAGGAGGTGGGGATCCTATTTTATATCAACACTTATTTAA
AAACATGGCTCCTTGTGAAATC-TAAATAAGGAGTCGAGCCTGCCCGGTGA-ATATATTT
TCAACGGCCGCGGTAC-TCTGACCGTGCAAAGGTAGCATAATCATTTGCCTTATAATTGA
AGGCTAGTATGAATGGTTTGACGAGAATATAACTGTCTCTTTATAATTTTTTAGAATTTT
ATTTAAAGGTGAAGAAGCCTTTATTAGATTAATAGACAAGAAGACCCTATCGAGCTTT-A
AAGTAAATAGCAGACGA-ATATTTAATTAATAGACATTAAAAAATAATCTGTTATAAATT
-----TTAATTGGGGCGATTGAGGAACAATAAAAGCTTCT-TTTAGTTTAATGT------
AAATAATACAAATA-TCGATCCAAAA-TATTTTGATCAAAGAAATTAGTTACCGTAGGGA
TAACAGCATTATCTTTTTCAAGAGTTCATATCGAAAAAAAGGTTTGTGACCTCGATGTTG
GACCAGAATATCCTAAAGATGCAGCAGTCTTTAAGGGTTGGTCTGTTCGACCATTAAAAT
TCTACGTGACAGAGCCGCATTC-AAAATGTTTATATATTTTAT-TTTACTTTCAAGTCCT
CCTT-CAGATTA--TTTTTCATCTAATTA-TCCGTGATTATAATTG-AAATAATTGTAAC
CCATCCTCTCCTTATTATTAGCTGCACCTTGATCTGACGTCTTAACTTATAAAATTGTTA
TTACTGCCAACTTCTAAATTTTTAAAAGTTACCTGACGACGACGGTATACAAACTGGA--
TACAAAATAAGGTAAGGTAACAACGTGGATTGTCGATTATGAGACAGGTTCCCCTGATAG
GTCTAAAGCACCGCCAAGCTCTTTGAGTTTTAAATTTTTATAAA----------------
TCATTCATAGTACTCTGGTAAATTTAATT-AGATTTACAGTTAAG-AATAATGGGGTATC
TAATCCCAG-TTTCCCTCCAAACTATCACAGCTTCAGCAA----AATAAGTTATGCTTAG
ATTAACTAATTGTATACAAACTTTACTTTTATACAAATGATCAATAAACTTAAAATATT-
------------ATAAGCCTAA--------------------------------------
----------GGTCGGGTGGAGGGCCGACCGATTCG-CCACCGACCCTGTGCCGGCCGGG
GCCC-----ACCCCAGTCCGTCCCG-GGAAGCGGTCGGCAGACACGGAAAACCAGTCTCT
GCCAGTC---GAACATCCCAGGAGGG-CGAGGCGGCCC-GTAAGCCGGCGGCGGCTCCTC
GGTCCCC-GAGCGGGTCGGGACAGGCGAGGCTATACCAGCGCGCGC-CAGGGGCGCACGC
CTACCATCCTCAGCCGCCTTCTGACCG-CCCGAGAACCGGTCGTGGCGCTCTGCCCGCGG
AAAGTGCACACGGCCGACGCGC-GTCCCGCC-ACCGGGAGAGTCTTGC--GATCTCCGGC
CCGGCGGGCGGGCGC-GC-GGCCTTCCGAGCTGAATTCCGCGGGCCGACTTTGCGGATCC
ACCCGTTTACCTCTAGGCGGTTTCACGTACTCTTGAACTCTCTC-TTCAAAGTTCTTTTC
AACTTTCCCTCACGGTACTTGTCCGCTATCGGACTCGTGCCAGTATTTAGCCTTAGATGG
AGTTTACCACCCGCTTT-GGCTGCATTCCCAAACAACCCGACTCCGGAGACGCTCGCAGC
CGACGCACCAGCGGCCAGTAAAGGCCTGACACCCGCTCTGGGAGAGGCCCCGATCAGGAG
GACTTCGGACACCGGTGCA-TTCGACAGTTGGCGTCCCATACACCACATTTCCCGCCAGC
-GAGATGCTGGGGGATTCGGTGCTGGGCTGGTCCCGCTTCACTCGCCTCCTTGGGCATGA
TGGTGACACGCTTGGCGTGGATGGCGCACAGGTTGGTGTCCTCGAAGAGACCCACCAGGT
AGGCCTCGCTGGCTTCCTGCAGAGCCATGACGGCAGAGCTCTGGAAGCGCAGGTCGGTCT
TGAAGTCCTGGGCGATCTCACGGACCAGGCGCTGGAAGGGCAGCTTGCGGATCAGCAGCT
CGGTGCTCTTCTGGTAACGACGGATCTCACGAAGGGCCACAGTGCCGGGCCTGTAACGGT
GGGGCTTCTTCACGCCTCCCGTGGCAGGGGCGCTCTTGCGAGCGGCCTTGGTGGCCAGCT
GCTTGCGGGGTGCCTTGCCACCGGTGGACTTGCGGGCCGTCTGCTTG
>IM201352188_Tomlinia_frausseni
AACGTTGTATATTTTATTCGGAATGTGATCGGGGTTAGTTGGTACTGCTTTAAGACTCCT
AATTCGAGCTGAATTAGGTCAACCTGGTGCTTTATTGGGGGATGATCAATTATATAATGT
AATTGTTACAGCCCATGCATTCGTAATAATTTTTTTCTTGGTAATACCAATAATGATTGG
AGGGTTTGGAAATTGATTAGTTCCTCTTATATTAGGAGCTCCAGACATGGCTTTTCCGCG
ACTAAATAATATAAGATTTTGGTTACTTCCTCCTGCCCTTTTATTACTTCTTTCTTCTGC
AGCTGTAGAAAGAGGAGTTGGAACAGGATGGACTGTGTATCCTCCGTTAGCTGGAAATCT
TGCACATGCTGGAGGTTCAGTTGATCTTGCTATTTTTTCTTTACATCTTGCTGGTGCTTC
TTCAATTCTTGGTGCAGCTAATTTTATCACAACTATTATTAATATGCGATGACGAGGAAT
GCAATTTGAACGCCTTCCTTTATTCGTATGGTCTGTAAAAATTACGGCTATCTTATTGCT
CTTATCTTTACCTGTTTTAGCTGGTGCTATTACAATGTTGTTAACTGATCGAAATTTTAA
CACCGCTTTTTTCGACCCTGCTGGAGGTGGAGACCCAATTTTATATCAACATTTGTTT--
--------------------------ATAGGGAGTCGGACCTGCCCGGTGA---ATTTTT
TTAACGGCCGCGGTAC-TCTGACCGTGCAAAGGTAGCATAATCATTTGCCTTATAATTGA
AGGCTAGTATGAATGGTTTGACGAGAATATAGCTGTCTCTTTATAATTTATTAGAATTTT
ACCTAAAGGTGAAGAGGCCTTTATTATACTAATAGACAAGAAGACCCTATCGAGCTTT-A
AAATAATTAATAGATAA--ATAGGCTTTAATAGAA-TTAAAAGGCAATCTATTACTAATT
-----TTAATTGGGGCGATTGAGGAACAATAAAAGCTTCC-TTTAAATTTATTA-T----
AAATTATACAAATA-TTGATCCAAAA-TGTTTTGATTAAAGGAATTAGTTACCGTAGGGA
TAACAGCATTATCTTTTTTGAGAGTTCATATCGAAAAAAAGGTTTGTGACCTCGATGTTG
GACCAGAATATCCCAAAGATGCAGCAGTCTTTAAAGGTTGGTCTGTTCGACCATTAAAAT
TCTACCTGA---------------------------------------------------
------------------------------------------------------------
------------------------------------------------------------
------------------------------------------------------------
------------------------------------------------------------
------------------------------------------------------------
------------------------------------------------------------
------------------------------------------------------------
------------------------------------------------------------
------------------------------------------------------------
------------------------------------------------------------
------------------------------------------------------------
------------------------------------------------------------
------------------------------------------------------------
------------------------------------------------------------
------------------------------------------------------------
------------------------------------------------------------
------------------------------------------------------------
------------------------------------------------------------
------------------------------------------------------------
------------------------------------------------------------
------------------------------------------------------------
-----------------------------------------------TCCTTTGGCATGA
TGGTGACACGCTTGGCGTGGATGGCGCACAGGTTGGTGTCCTCAAAGAGACCCACCAGGT
AGGCCTCGCTGGCCTCCTGCAGAGCCATGACGGCCGAGCTCTGGAAGCGCAGGTCGGTCT
TGAAGTCCTGGGCAATCTCACGGACCAGGCGCTGGAAGGGCAGCTTGCGGATCAGCAGCT
CGGTGCTCTTCTGGTAACGACGGATCTCACGGAGAGCCACGGTACCGGGCCTGTAACGGT
GGGGCTTCTTGACGCCTCCTGTGGCAGGGGCGCTCTTGCGGGCGGCCTTGGTGGCCAGCT
GCTTGCGGGGGGCCTTGCCACCGGTGGACTTGCGGGCCGTCTGCTTG
>Dorsanum_miran
AACATTATATATTTTATTTGGTATATGATCGGGACTAGTTGGAACGGCCTTAAGTCTCCT
TATTCGTGCTGAATTAGGACAGCCAGGAGCACTTTTAGGTGATGATCAACTTTATAATGT
AATTGTTACAGCACACGCTTTTGTAATAATTTTCTTTTTAGTTATGCCTATAATAATTGG
AGGGTTTGGAAACTGGTTGGTTCCTTTAATGTTAGGAGCTCCTGATATAGCTTTCCCACG
ATTAAATAATATAAGTTTTTGGCTGCTTCCTCCTGCTTTATTACTATTACTGTCTTCGGC
TGCTGTAGAAAGTGGAGTAGGAACGGGTTGAACTGTTTATCCCCCTCTTTCCGGGAACCT
AGCTCATGCCGGTGGTTCTGTAGACTTAGCTATTTTTTCCCTCCACCTTGCAGGTGTGTC
TTCTATTTTAGGGGCTGTAAACTTTATTACAACTATTATTAATATGCGATGGCGAGGTAT
GCAATTTGAGCGTCTTCCTTTATTTGTATGATCTGTAAAAATTACTGCTATCTTGCTTCT
TCTTTCGCTACCCGTGTTAGCTGGGGCAATTACTATGTTGTTAACGGATCGTAATTTTAA
CACTGCCTTTTTTGATCCAGCTGGTGGTGGAGATCCTATTCTGTACCAACACTTATTTAA
AAACATGGCTCCTTGAATTTTA-TTTATAAGGAGTCGGACCTGCCCAGTGA----ATTTT
TTAACGGCCGCGGTAC-TCTGACCGTGCAAAGGTAGCATAATCATTTGCCTTATAATTGA
AGGCTAGTATGAATGGTTTGACAAGAATGTAGCTGTCTCTTCATGATTAGATAGAATTTT
ATTTTCAGGTGAAGAAGCCTGTATAAAATTAAAAGACAAGAAGACCCTATCGAGCTTG-A
AAAAAATTAACAGAGTT----AAACATTAATAAAG-CTAAAAAATTGACTGTTAAATATT
-----TTAGTTGGGGCGACTGAGGAACATAAAAAGCTTCC-TTTAAAAACTAGT-TT---
AAATCATACTAGAA-TTGATCCAAAA-CATTTTGATTAAAGGAATTAGTTACCGTAGGGA
TAACAGCATTATCTTTTTTAAGAGCTCATATCGAAAAAAAGGTTTGTGACCTCGATGTTG
GACCAGAATATCCTAAAGGTGCAGCAGCCTTTAAGGGTTGGTCTGTTCGACCATTAAAAT
TCTACCTGACAGAGCCTTATTC-AAACCGTTTATATATTACAG-TTTACTTTCAAGTCCT
CCTTCAAAATAC--AGTTTCATGTAATTC-TCCGTGGTTATAAATC-TCATAATTGTAAC
CCATCCTCTCCCTACTATAAGCTGCACCTTGATCTGACGTCTTAATTTACTTAA---TTC
TTACTGCTAACTTCTATATTTTTAAAAGTTACCTGACGACGACGGTATACAAACTGAG--
TACAAATTAGGGTTAGGT-ACAACGTGGATTGTCGATTACGAGACAGGTTCCCCTGATGG
GTCTAAAACACCGCCAAGCCCTTTGAGTTTTAAATTTTTAA-------------------
CTATTCATAGTACTCTGGTAAATTTAATT-ATATTTACAGTCAAG-AATAATGGGGTATC
TAATCCCAG-TTTCCCTCAAGACTATCACGGCTTCAGCA-----TGTTAGCCATTGCTAG
ATTAGCTATCTATATACAAATTTTACTTTTTTATAGATGTTCAACAGACTAATATAGTT-
--------AAAGTAAAGCCTAACCGTCTTTT-TACCTAGAAGTATAACTTAATCACTTGG
TATAACCGC----GGGGTGGAGGGCCGACCGATTCG-CCACCGACCCTGTGCC-GGCAGG
GCCCA-----CCCCAGTCCGTCCAA-GGAAGCGGTCGGCAGACACGGTTGCCCAGTCTCT
GCCAGTC---GAACATCCCAGGAGGG-CGAGGCGGCCC---ACGCCGGCGGCGGCTCCTC
GGTCCCCAGAGCGGATCGGGACAGGCGGGGCTATACCAGTGCGCGC--CGAGGCACGCAC
CTACCATCCCC-GCCGCCTTCTGACCG-CCCGGGAACCGGTCGTGGCGCTCTGCCCGCGG
AAAGTGCACACGGCCGACGCTC-GTCCCAAGCGCCGGGAGGGTCTTGC--GATCCCCGAG
CCCGGCTGCGGGCGC-GC--GCCTTCCGAGCTGAATTCCGCGGGCCGACTTTGCGGATCC
ACCCGTTTACCTCTAGGCGGTTTCACGTACTGTTGAACTCTCTC-TTCAAAGTTCTTTTC
AACTTTCCCTCACGGTACTTGTCCGCTATCGGACTCGTGCCAGTATTTAGCCTTAGATGG
AGTTTACCACCCGCTTTGGGCTGCATTCCCAAACAACCCGACTCCGGAGACGCTCGCAGC
CGACGCGCCAGCGGCCAGTAAAGGCCTGACACCCACTCTGGGAGAGGCCCCGATCAGGAG
GACTTCGGACACCGGCGCA-TTCGACAGTTGGCGTCCCATACACCACAGTTCCCGCCAGC
-GAGATGCTGGGGGATTCGGTGCTGGGCTGGTCCCGCTTCACTCGCCTCCTTAGGCATGA
TGGTGACACGCTTGGCGTGGATGGCGCACAGGTTGGTGTCCTCGAAGAGACCGACCAGGT
AGGCCTCGCTGGCCTCCTGCAGAGCCATGACAGCGGAGCTCTGGAAGCGCAGGTCGGTCT
TGAAGTCCTGGGCGATCTCGCGGACCAGGCGCTGGAAGGGCAGCTTGCGGATCAGCAGCT
CGGTGCTCTTCTGGTAACGGCGGATCTCACGGAGAGCAACGGTACCGGGCCTGTAACGGT
GGGGCTTCTTGACCCCGCCGGTGGCCGGAGCGCTCTTACGAGCTGCCTTGGTGGCCAGCT
GCTTGCGAGGAGCCTTGCCTCCGGTAGACTTTCTGGCCGTCTGCTTG
>Naytia_glabrata
AACATTATATATTCTATTTGGAATATGATCAGGATTGGTTGGAACTGCTTTAAGACTCCT
TATTCGTGCTGAATTAGGACAACCTGGAGCTCTTCTCGGTGACGATCAACTTTATAATGT
GATTGTAACAGCTCACGCTTTTGTAATAATTTTTTTCTTAGTTATGCCTATAATAATTGG
TGGGTTTGGAAATTGATTAGTTCCTCTAATGTTAGGAGCTCCAGATATGGCTTTCCCTCG
ATTAAATAATATAAGATTCTGACTTCTTCCGCCTGCTTTATTACTTTTATTGTCATCAGC
CGCTGTAGAAAGAGGAGTTGGAACTGGATGAACTGTTTATCCTCCTTTAGCTGGTAATTT
AGCTCATGCTGGTGGTTCAGTTGATTTAGCTATTTTTTCTCTTCATCTTGCAGGTGTATC
TTCAATTTTAGGTGCTGCAAATTTCATTACAACTATTATTAATATACGATGACGAGGTAT
GCAATTTGAACGGCTTCCATTATTTGTTTGATCTGTAAAAATTACTGCTATTTTATTACT
TCTTTCTTTACCTGTATTAGCTGGAGCTATTACAATGCTTTTAACAGACCGAAATTTTAA
TACTGCTTTCTTTGATCCAGCTGGAGGTGGTGATCCTATCCTATATCAACACTTATTTAA
AAACATGGCTCCTTGAAATAAA-ATAATAAGGAGTCGGACCTGCCCAGTGA---ATTTTT
TTAACGGCCGCGGTAC-TCTGACCGTGCAAAGGTAGCATAATCATTTGCCTTATAATTGA
AGGCTAGTATGAATGGTTTGACAAGAATGCAACTGTCTCTTTATGATTTAATAGAATTTT
ATTTTCAGGTGAAGAGGCCTGTATTTAATTAAAAGACAAGAAGACCCTATCGAGCTTG-A
AATAAATTAATAGAATT-----TAAATTAATATAT-TTAAAAAATTGTCTGTTAAAAATT
-----TTAGTTGGGGCGACTGAGGAACATATAAAGCTTCC-TTTAAATCATCT-------
AAATCAAACCAGAA-TTGATCCAAAA-TATTTTGATTAAAGGAATTAGTTACCGTAGGGA
TAACAGCATTATCTTTTTTAAGAGCTCATATCGAAAAAAAGGTTTGTGACCTCGATGTTG
GACCAGAATATCCTAAAGGTGCAGCAGCCTTTAAGGGTTGGTCTGTTCGACCATTAAAAT
TCTACCTGACAGAGCCTCATTC-AATATATTTATATACTAAAA-TTTACTTTCAAGTCCT
CCTTCTAAATAT--AATTTCATCTAAATT-TTCGTAATTATAAATC-TAATAATTGTAAC
CCATCCTCTCCTTATTATAGGCTGCACCTTGATCTGACGTCCTAATTTACTAAA---TTC
TTTCTGCTAACTTCTATACTCTTAAAAGTTACCTGACGACGACGGTATACAAACTGAG--
TACAAAATAAGGTTAGGT-TCAACGTGGATTGTCGATTACGAGACAGGTTCCCCTGATAG
GTCTAAAACACCGCCAAGCCCTTTGAGTTTTAAATTTTTAA-------------------
CT--TCATAGTACTCTGGTAAATATAATT-ATATTTACAGTCACG-AATAATGGGGTATC
TAATCCCAG-TTTCCCTCAAGACTATCACAGCTTCAGCATT---GTACAGCCACTATTAG
ATTAACTATTTATATACAAATTTTACTTTTTTATAAATGATCAATAGACTAAATTAGCT-
----------AAATAAACCTAACTGTCTTTT-TACCTAGAAATATAACTCACTCACTTAG
TATAACCGCGGGTCGGGTGGAGGGCCGACCGATTCG-CCACCGACCCTGTGCC-GGC-GG
GCCC-----ACCCCAGTCCATCCAA-GGAAGCGGTCGGCAGACACGGTTGCCCAGTCTCT
GCCAGTC---GAACATCCCGGGAGGG-CGAGGCGGCCC---ACGCCGACGGCGGCTCCTC
GGTCCCC-GAGCGGATCGGGACAGGCGAGGCTATACCAGTGTGCGC--CGAGGCGCCCAC
CTACCATCCTC-GCCGCCTTCTGACCG-CCCGAGAACCGGTCGTGGCGCTCTGCCCGCGG
AAAGTGCACACGGCCGACGCTC-GTCCCACT-GCCGGGAGGGTCTTGC--GATCCCCGAC
CC-AGCGGCGGGCGC-GC--GCCATCCGAGCTGAATTCCACGGGCCGACTTTGCGGATCC
ACCCGTTTACCTCTAGGCGGTTTCACGTACTGTTGAACTCTCTC-TTCAAAGTTCTTTTC
AACTTTCCCTCACGGTACTTGTCCGCTATCGGACTCGTGCCAGTATTTAGCCTTAGATGG
AGTTTACCACCCTCTTT-GGCTGCATTCCCAAACAACCCGACTCCGGAGACGCTCGCAGC
CGACGCGCCAGCGGCCAGTAAAGGCCTGACACCCACTCTGGGAGAGGCCCCGATCAGGAG
GACTTCGGACACCGGCGCA-TTCGACAGTTGGCGTCCCATACACCACAGTTCCCGCCAGC
-GAGATGCTGGGGGATTCGGTGCTGGGCTGATCCCGCTTCACTCGCCTCCTTTGGCATGA
TGGTGACGCGCTTGGCGTGGATGGCGCACAGGTTGGTGTCCTCGAACAGGCCGACCAGGT
AGGCCTCGCTGGCCTCCTGCAGGGCCATGACGGCAGAGCTCTGGAAGCGCAGGTCGGTCT
TGAAGTCCTGGGCGATCTCACGCACCAGGCGCTGGAAGGGCAGCTTGCGGATGAGCAGCT
CGGTGCTCTTCTGGTAACGGCGGATCTCACGGAGAGCCACGGTGCCGGGCCTGTAGCGGT
GGGGCTTCTTCACGCCTCCGGTGGCGGGGGCGCTCTTGCGAGCAGCCTTGGTGGCCAGCT
GCTTGCGGGGAGCCTTTCCTCCCGTGGACTTTCTGGCCGTCTGCTTG
>Naytia_granulosa
GACATTGTATATTTTATTTGGAATATGATCGGGGTTGGTTGGAACTGGCTTAAGACTTCT
TATTCGTGCTGAACTTGGACAGCCTGGGGCTCTTCTAGGTGATGATCAACTTTACAATGT
GATCGTAACGGCTCATGCTTTTGTAATAATTTTTTTCTTAGTAATACCTATAATAATTGG
AGGATTTGGAAATTGGTTAGTTCCTTTAATATTAGGAGCTCCTGACATAGCTTTCCCTCG
TTTAAATAACATAAGATTTTGACTTCTTCCTCCTTCACTTTTACTTTTACTATCTTCAGC
TGCTGTAGAAAGAGGGGTTGGAACTGGCTGAACAGTATATCCTCCTTTAGCTGGAAATCT
AGCTCACGCCGGTGGTTCAGTTGATTTAGCTATTTTTTCTCTACATCTTGCAGGTGTATC
CTCAATTTTAGGGGCTGTAAACTTTATTACAACTATTATTAATATACGATGACGAGGAAT
GCAATTTGAGCGTCTTCCATTATTTGTATGATCAGTAAAAGTTACTGCTATTTTATTACT
TTTATCTTTACCAGTATTAGCAGGAGCTATTACTATACTTTTAACTGATCGAAATTTTAA
TACTGCTTTTTTTGACCCAGCAGGAGGTGGAGATCCTATTTTATATCAACATTTATTT-A
AAACATGGCTCCTTGAAATTTA-ATAATAAGGAGTCGGACCTGCCCAGTGA---ATTTTT
TCAACGGCCGCGGTAC-TCTGACCGTGCAAAGGTAGCATAATCATTTGCCTTATAATTGA
AGGCTAGTATGAATGGTTTGACAAGAATGTGACTGTCTCTTTATGATTAAACAGAATTTT
ATTTTTAGGTGAAGAAGCCTATATTTAATTAAAAGACAAGAAGACCCTATCGAGCTTT-A
AATAAATTAATAGAATA-----AAAATTAATAGAT-CTAAAAAATTATCTATTAAAAATT
-----TTAGTTGGGGCGACTGAGGAACATAAGAAGCTTCC-TTTAAATAAGTTT------
AAGTCTAACTGGAA-TTGATCCAAAA-TATTTTGATAAAAGGAATTAGTTACCGTAGGGA
TAACAGCATTATCTTTTTTAAGAGCTCATATCGAAAAAAAGGTTTGTGACCTCGATGTTG
GACCAGAATATCCTAAAGGTGCAGCAGTCTTTAAGGGTTGGTCTGTTCGACCATTAAAAT
TCTACCTGACAGAGCCTCATTC-AATATATTTATATACTAAAA-TTTACTTTCAAGTCCT
CCTTCTAAATAT--AATTTCATCTAAATT-TTCGTAATTATAAATC-TAATAATTGTAAC
CCATCCTCTCCTTATTATAGGCTGCACCTTGATCTGACGTCCTAATTTACTAAA---TTC
TTTCTGCTAACTTCTATACTCTTAAAAGTTACCTGACGACGACGGTATACAAACTGAG--
TACAAAATAAGGTTAGGT-TCAACGTGGATTGTCGATTACGAGACAGGTTCCCCTGATAG
GTCTAAAACACCGCCAAGCCCTTTGAGTTTTAAATTTTT---------------------
AACTTCATAGTACTCTGGTAAATATAATT-ATATTTACAGTCACG-AATAATGGGGTATC
TAATCCCAG-TTTCCCTCAAGACTATCACAGCTTCAGCATT---GTACAGCCACTATTAG
ATTAACTATTTATATACAAATTTTACTTTTTTATAAATGATCAATAGACTAAATTAGCT-
----------AAATAAACCTAACTGTCTTTT-TACCTAGAAATATAACTCACTCACTTAG
TATAACCGCGGGTCGGGTGGAGGGCCGACCGATTCG-CCACCGACCCTGTGCC-GGCAGG
GCCCA----CCCCAAGTCCATCCGA-GGAAGCGGTCGGCAGACACGGTTGCCCAGTCTCT
GCCAGTC---GAACATCCCTGGAGGG-CGAGGCGGCCC---ACGCCGACGGCGGCTCCTC
GGTCCCC-GAGCGGATCGGGACAGGCGAGGCTATACCAGCGCGCGC--CGAAGCGCACGC
CTACCATCCCC-GCCGCCTTCTGACCG-CCCGAGAACCGGTCGTGGCGCTCTGCCCGCGG
AAAGTGCACACGGCCGACGTTC-GTCCCGCT-GCCGGTAGGGTCTTGC--GATCCCAGAC
CC-GACGGCGGGCGC-GC--GCCATCCGAGCTGAATTCCGCGGGCCGACTTTGCGGATCC
ACCCGTTTACCTCTAGGCGGTTTCACGTACTGTTGAACTCTCTC-TTCAAAGTTCTTTTC
AACTTTCCCTCACGGTACTTGTCCGCTATCGGACTCGTGCCAGTATTTAGCCTTAGATGG
AGTCTACCACCCGCTTT-GGCTGCATTCCCAAACAACCCGACTCCGGAGACGCTCGTAGC
CGACGCGCCAGCGTCCAGTAAAGGCCTGACACCCGCTCTGGGAGAGGCCCCGATCAGGAG
GACTTCGGACACCGGCGCA-TTCGACAGTTGGCGTCCCATACACCACAGTTCCCGCCAGC
-GAGATGCTGGGGGATTCGGTGCTGGGCTGATCCCGCTTCACTCGCCTCCTTGGGCATGA
TGGTGACCCGCTTGGCGTGGATGGCGCACAGGTTGGTGTCCTCGAAGAGACCGACCAGGT
AGGCCTCGCTGGCCTCCTGCAGGGCCATGACAGCCGAGCTCTGGAAGCGCAGGTCGGTCT
TGAAGTCCTGGGCGATCTCGCGGACCAGACGCTGGAAGGGCAGCTTGCGGATGAGCAGCT
CGGTGCTCTTCTGGTAACGGCGGATCTCACGGAGAGCCACGGTGCCGGGCCTGTAACGGT
GGGGCTTCTTCACCCCTCCGGTGGCGGGCGCGCTCTTGCGAGCAGCCTTGGTGGCCAGCT
GCTTGCGGGGAGCCTTTCCTCCGGTGGACTTTCGGGCCGTCTGCTTG
>Phrontis_antillarum
AACATTATATATTTTATTTGGAATATGATCAGGATTAGTTGGAACAGCCTTAAGACTTCT
TATTCGTGCTGAGCTTGGACAGCCTGGAGCACTTCTTGGTGATGATCAGCTTTATAACGT
GATTGTAACAGCTCACGCTTTTGTAATAATTTTCTTTTTGGTAATACCTATGATGATTGG
GGGATTTGGAAACTGATTAGTTCCGCTAATATTAGGGGCACCTGATATAGCTTTCCCTCG
ACTAAATAATATGAGTTTCTGGCTTTTACCTCCCGCTTTATTACTTCTTTTAGCTTCGGC
TGCTGTGGAAAGCGGAGTAGGGACAGGGTGAACAGTTTACCCTCCTTTATCTGCTAATTT
AGCCCATGCAGGAGGGTCGGTAGATTTAGCTATTTTTTCATTACATCTTGCAGGTGTTTC
TTCAATTTTAGGTGCTGTAAACTTTATTACAACTATTATCAATATACGATGACGAGGTAT
GCAATTTGAGCGACTTCCCTTATTTGTATGATCTGTAAAAATTACTGCTATTCTACTACT
TTTATCTCTGCCTGTTTTAGCTGGAGCTATTACTATGCTCTTAACTGATCGAAATTTTAA
TACCGCTTTCTTTGATCCTGCGGGAGGTGGAGATCCAATTTTATATCAACATCTATTCAA
AAACATCGCTCCTTGAAATTAA-ATAATAAGGAGTCGGACCTGCCCAGTGA---AATTTT
TTAACGGCCGCGGTAC-TCTGACCGTGCAAAGGTAGCATAATCATTTGCCTTATAATTGA
AGGCTAGTATGAATGGTTTGACAAGAATATAGCTGTCTCTTTATGATTCAATAGAATTTT
ATTTATGGGTGAAGAAGCCTATATTAAATTAAAAGACAAGAAGACCCTATCGAGCTTATA
AAGAATTTAATAGAATT-----TAAATTAATATGA-TTAAAAAATTATCTATTACACATT
-----TTAGTTGGGGCGACTGAGGAACATATAAAGCTTCC-TTTAAAATTCATT-TA---
TAATTCTAACTAGAGTTGATCCAAAA-CGTTTTGATTAAAGGAATTAGTTACCGTAGGGA
TAACAGCATTATCTTTTTTGAGAGCCCATATCGAAAAAAAGGTTTGTGACCTCGATG-TG
GACCAGAATATCCTAAAGATGCAGCAGTCTT-AAGGG-----------------------
------TGTCAGAGCCTTATTC-AATCTATTTATATATTTTAG-TTTACTTTCAAGTCCT
CCTTCTAAATAT--ATTTTCATTTAAATT-TTCGTGATTATAAATT-TAATAATTGTAAC
CCATCCTCTCCTTATTATAAGCTGCACCTTGATCTGACGTTTTAACTTAAAAA----TTC
ATATTGCTAACTTCTTTGTTTTTAAAAGTTACCTGACGACGACGGTATACAAACTGGA--
TACAAAATAAGGTTAGGT-ACAACGCGGATTGTCGATTATGAGACAGGTTCCCCTGATAG
GTCTAAAACACCGCCAAGCCCTTTGAGTTTTAAATTTTTAA-------------------
CTATTCATAGTACTCTGGTAAATCTAATT-ATATTTACAGTCAAG-AATAATGGGGTATC
TAATCCCAG-TTTCCCTCAAAACTGTCACAGCTTCAATAT----ATAAAGTCGTTATTAA
ATTAACTATTTATATCCAAATTTTACTTTTGTATAAATGATCAATCAACTAAATTTTTC-
-----------ATTAGATCTAACTGTCTTTT-TACCTATAAGTATAACTTAATCACTTGG
TATAACC-----TCGGGTGGAGGGCCGACCGATTCG-CCACCGACCCTGTGCC-GGCGGG
CCC-------ACCCCATCCGTCCCGAGGAAGCGGTCGGCAGACACGGTTGCCCAGTCTCT
GCCAGTC---GAACATCCCGGGAGGG-CGAGGCGGCCT---ACGCCGGCGGCGGCTCCTC
GGTCCCC-GAGCGGATCGGGACAGGCGGGGCTATACCAGTGCGCGC--CGAGGCACGCAC
CTACCATCCCC-GCCGCCTTCTGACCG-CCCGAGAACCGGTCGTGGCGCTCTGCCCGCGG
AAAGTGCACACGGCCGACGCCC-GTGCCACA-GCTGGGAGGGTCTTGC--GATCCCCGAC
CC-TGCCGCGGCCAA-GC--GCCATCCGAGCTGAATTCCACGGGCCGACTTTGCGGATCC
ACCCGTTTACCTCTAGGCGGTTTCACGTACTGTTGAACTCTCTC-TTCAAAGTTCTTTTC
AACTTTCCCTCACGGTACTTGTCCGCTATCGGACTCGTGCCAGTATTTAGCCTTAGATGG
AGTTTACCACCCGCTTT-GGCTGCATTCCCAAACAACCCGACTCCGGAGACGCTCGCAGC
CGACGCGCCAGCGGCCAGTAAAGGCCTGACACCCGCTCTGGGAGAGGCCCCGATCAGGAG
GACTTCGGACACCGGCGCA-TTCGACAGTTGGCGTCCCATACACCACAGTTCCCGCCAGC
-GAGATGCTGGGGGATTCGGTGCTGGGCTGGTCCCGCTTCACTCGCCTCCTTGGGCATGA
TGGTGACACGCTTGGCGTGGATGGCGCACAGGTTGGTGTCCTCGAAGAGACCCACCAGGT
AGGCCTCGCTGGCCTCCTGCAGAGCCATGACGGCGGAGCTCTGGAAGCGCAGGTCGGTCT
TGAAGTCCTGGGCGATCTCGCGGACCAGGCGCTGGAAGGGCAGCTTGCGGATCAACAGCT
CAGTGCTCTTCTGGTAACGACGGATCTCACGCAGAGCCACGGTGCCGGGCCTGTAGCGGT
GGGGCTTCTTCACCCCGCCGGTGGCCGGGGCGCTCTTGCGAGCGGCCTTGGTGGCCAGCT
GCTTGCGAGGAGCCTTTCCTCCTGTTGACTTTCTGGCCGTCTGCTTG
>Phrontis_vibex
AACATTGTACATTTTATTTGGAATATGATCAGGGTTGGTTGGAACAGCACTAAGACTTCT
TATTCGTGCTGAACTTGGACAACCTGGTGCACTTCTTGGTGACGATCAACTTTATAATGT
TATTGTAACAGCTCATGCTTTTGTAATAATTTTCTTTTTAGTTATACCTATGATAATCGG
AGGATTTGGAAACTGATTAGTTCCCTTAATGTTAGGAGCTCCAGATATGGCTTTCCCTCG
ATTAAACAACATAAGATTCTGACTTTTACCTCCTGCTTTATTACTTCTTTTAGCTTCAGC
TGCAGTAGAAAGAGGAGTGGGAACGGGATGAACTGTTTACCCCCCTTTGTCTGCTAATCT
AGCTCATGCTGGTGGTTCAGTAGATTTAGCTATTTTTTCTCTCCATTTGGCAGGTGTATC
TTCAATTTTAGGGGCTGTAAATTTTATTACGACTATTATCAATATACGATGACGAGGAAT
GCAATTTGAACGTCTTCCATTATTTGTGTGATCTGTAAAAATTACTGCTATTTTATTACT
TTTATCTCTTCCTGTATTAGCTGGAGCAATTACTATGCTTTTAACTGATCGAAATTTTAA
TACTGCTTTTTTTGATCCAGCAGGAGGTGGAGATCCCATTTTATATCAACATTTATTT-A
AAACATGGCTCCTTGAAATTAA-ATAATAAGGAGTCGGACCTGCCCAGTGA---ATTTTT
TTAACGGCCGCGGTAC-TCTGACCGTGCAAAGGTAGCATAATCATTTGCCTTATAATTGA
AGGCTAGTATGAATGGTTTGACAAGAATATAACTGTCTCTTTATGAATTAATAGAATTTT
ATTTTTAGGTGAAGAAGCCTAAATTGAATTAAAAGACAAGAAGACCCTATCGAGCTTATA
AAAAATTTAATAGAATT-----TAAATTAATATCC-TTAAAAAATTATCTATTTTATATT
-----TTAGTTGGGGCGACTGAGGAACATAAAAAGCTTCC-TTTAAAATTTATT-TCAA-
TATTCATACTAGAA-TTGATCCAAAA-CATTTTGATTAAAGGAATTAGTTACCGTAGGGA
TAACAGCATTATCTTTTTTAAGAGTTCATATCGAAAAAAAGGTTTGTGACCTCGATGTTG
GACCAGAATATCCTAAAGATGCAGCAGTCTTTAAGGGTTGGTCTGTTCGACCATTAAAAT
TCTACCTGACAGAGCCTAATTC-AATCTATTTATATATTTTAG-TTTACTTTCAAGTCCT
CCTTTTAAATAT--ATTTTCATTTAAATT-TTCGTAATTATAATTT-TAATAATTGTAAC
CCATCCTCTCCTCATTATAGGCTGCACCTTGATCTGACGTTTTAACTTAAAAA----TTT
ATATTGCTAACTTCTTTATTTTTAAAAGTTACCTGACGACGACGGTATACAAACTGAA--
TACAAAATAAGGTTAGGT-ATAGCGTGGATTGTCGATTATGAGACAGGTTCCCCTGATAG
GTCTAAAACACCGCCAAGCCCTTTGAGTTTTAAATTTTTAA-------------------
TTATTCATAGTACTCTGGTAAATTTAATT-ATATTTACAATCAAG-AATAATGGGGTATC
TAATCCCAG-TTTCCCTCAAGATTATCACAGCTTCAGTAT----ATGAAGTCATTATAAA
ATTAGTTATTTATATCCAAATTTTACTTTTATATAAATGATCAATAAACTAAGTTTTTT-
----------AGTTAAACCTAACTGTCTTTT-TACCTATAAGTATAACTTAATCACTTGG
TATAACC-----TCGGGTGGAGGGCCGACCGATTCG-CCACCGACCCTGTGCC-GGCGGG
CCC-------ACCCCATCCGTCCAG-GAAAGCGGTCGGCAGACACGGTTGCCCAGTCTCT
GCCAGTC---GAACATCCCGGGAGGG-CGAGGCGGCCT---ACACCGACGGCGGCTCCTC
GGTCCCC-AAGCGGATCGGGACAGGCGGGGCTATACCAGTGCACGC--CGAGGCGCGCAC
CTACCATCCCC-GCCGCCTTCTGACCG-CCCGAGAACCGGTCGTGGCGCTCTGCCCGCGG
AAAGTGCACACGGCCGACGCTC-GCGCCGCT-GCCGGGAGGGTCTTGC--GATCCCCGAC
CC-GGCTGCGGCCGC-GC--GCCATCCGAGCTGAATTCCGCGGGCCGACTTTGCGGATCC
ACCCGTTTACCTCTAGGCGGTTTCACGTACTGTTGAACTCTCTC-TTCAAAGTTCTTTTC
AACTTTCCCTCACGGTACTTGTCCGCTATCGGACTCGTGCCAGTATTTAGCCTTAGATGG
AGTTTACCACCCGCTTT-GGCTGCATTCCCAAACAACCCGACTCCGGAGACGCTCGCAGC
CGACGCGCCAGCGGCCAGTAAAGGCCTGACACCCGCTCTGGGAGAGGCCCCGATCAGGAG
GACTTCGGACACCGGCGCA-TTCGACAGTTGGCGTCCCATACACCACAGTTCCCGCCAGC
-GAGATGCTGGGGGATTCGGTGCTGGGCTGATCCCGCTTCACTCGCC-------------
------------------------------------------------------------
------------------------------------------------------------
------------------------------------------------------------
------------------------------------------------------------
------------------------------------------------------------
-----------------------------------------------
>Tritia_obsoleta
AACATTATATATTCTATTTGGAATATGATCAGGGTTGGTTGGAACAGCTTTAAGACTTCT
TATTCGTGCTGAACTTGGACAACCTGGAGCACTTCTTGGTGACGACCAACTTTATAACGT
GATTGTGACAGCTCACGCTTTCGTAATAATTTTTTTCTTAGTAATACCAATAATGATTGG
AGGGTTTGGTAATTGATTAGTTCCTTTAATACTAGGAGCTCCTGATATGGCTTTTCCTCG
ATTAAATAATATAAGATTCTGATTGCTTCCTCCTGCTTTACTTCTTTTATTGTCTTCAGC
CGCAGTTGAAAGAGGAGTTGGAACTGGGTGAACTGTTTATCCACCTTTATCTGGTAATTT
AGCTCATGCTGGTGGTTCAGTTGACTTAGCTATTTTTTCTCTGCATCTTGCAGGTGTATC
TTCAATTCTAGGAGCTGTAAATTTTATTACAACTATTATTAATATACGATGACGAGGGAT
GCAATTTGAGCGTCTTCCTCTATTTGTATGATCTGTAAAAATTACTGCAATTTTATTGCT
TTTATCTTTGCCTGTGTTAGCTGGGGCTATTACAATGCTTCTAACAGATCGAAATTTTAA
TACTGCTTTTTTTGACCCAGCAGGAGGTGGAGATCCTATTCTCTATCAACACTTATTC--
AAACATGGCTCCTTGAAACCTT-ATAATAAGGAGTCGGACCTGCCCAGTGA---ATTTTT
TTAACGGCCGCGGTAC-TCTGACCGTGCAAAGGTAGCATAATCATTTGCCTTATAATTGA
AGGCTAGTATGAATGGTTTGACATGAATGTAGCTGTCTCTTTATAATTTAATAGAATTTT
ACTTTCAGGTGAAGAGGCCTGTATTTAATTAAAAGACAAGAAGACCCTATCGAGCTTT-A
AAAAAATTAACAGAATT-----TAGATTAATATCG-CTAAAAAATTGTCTGTTATACATT
-----TTAGTTGGGGCGACTGAGGAACATAAAAAGCTTCC-TTTAAACTTACTA------
AAATCAAACTAGAA-TTGATCCAAAA-CATTTTGATTAAAGGAATTAGTTACCGTAGGGA
TAACAGCATTATCTTTTTTAAGAGCTCATATCGAAAAAAAGGTTTGTGACCTCGATGTTG
GACCAGAATGTCCTAAAGGTGCAGCAGCCTTTAAGGGTTGGTCTGTTCGACCATTAAAAT
TCTACGTGACAGAGCCTTATTC-AAACTATTTATATATTTTAG-TTTACTTTCAAGTCCT
CCTTCTAAATAG--GCTTTCATCTAAATT-TCCGTGATTATAAATC-TAATAATTGTAAC
CCATCCTCTCCTCACTATAGGCTGCACCTTGATCTGACGTCTTAACTTACGTAA---TTT
TTATTGCTAACTTCTATATTTTTAAAAGTTACCTGACGACGACGGTATACAAACTGAA--
TACAAAATGAGGTTAGAT-ACAACGTGGATTGTCGATTACGAGACAGGTTCCCCTGATTG
GTCTAAAACACCGCCAAGCCCTTTGAGTTTTAAATTTTTAA-------------------
CTATTCATAGTACTCTGGTAAATTTAATT-ATATTTACAGTCAAG-AATAATGGGGTATC
TAATCCCAG-TTTCCCTCAAGACTATCACAGCTTCAGCGCTAAAATATAGTTATTTCTAG
ATTAGCTACCTATATACAAATTTTACTTTTTTATAGGCGGTTAATAAACTAAAAATTTT-
-----------TATAAGCTTAACTGTCTTTT-TACCTAAAGATATAACTTAATCACTTGG
TATAACCG--GGTCGGGTGGAGGGCCGACCGATTCG-CCACCGACCCTGTGCC-GGCGGG
CCC------ACCCCAGTCCATCCAA-GGAAGCGGTCGGCAGACACGGTTGCCCAGTCTCT
GCCAGTC---GAACATCCCGGGAGGG-CGAGGCGGCCC---ACACCGACGGCGGCTCCTC
GGTCCCC-GAGCGGATCGGGACAGGCGAGGCTATACCAGTGCACGC--CGAGGCGCGCAC
CTACCATCCTC-GCCGCCTTCTGACCG-CCCGAGAACCGGTCGTGGCGCTCTGCCCGCGG
AAAGTGCACACGGCCGACGCTC-GTGCCGCT-GCCGGGAGGGTCTTGC--GATCCCCGAC
CC-GACTGCGGCCGC-GC--GCCATCCGAGCTGAATTCCGCGGGCCGACTTTGCGGATCC
ACCCGTTTACCTCTAGGCGGTTTCACGTACTGTTGAACTCTCTC-TTCAAAGTTCTTTTC
AACTTTCCCTCACGGTACTTGTCCGCTATCGGACTCGTGCCAGTATTTAGCCTTAGATGG
AGTTTACCACCCGCTTT-GGCTGCATTCCCAAACAACCCGACTCCGGAGACGCTCGCAGC
CGACGCGCCAGCGGCCAGTAAAGGCCTGACACCCGCTCTGGGAGAGGCCCCGATCAGGAG
GACTTCGGACACCGGCGCA-TTCGACAGTTGGCGTCCCATACACCACAGTTCCCGCCAGC
-GAGATGCTGGGGGATTCGGTGCTGGGCTGATCCCGCTTCACTCGCCTCCTTGGGCATGA
TGGTGACACGCTTGGCGTGGATGGCGCACAGGTTGGTGTCCTCGAAGAGACCCACCAGGT
AGGCCTCGCTGGCCTCCTGCAGAGCCATGACAGCGGAGCTCTGGAAGCGCAGGTCGGTCT
TGAAGTCCTGGGCGATCTCGCGGACCAGGCGCTGGAAGGGCAGCTTGCGGATCAAAAGCT
CGGTGCTCTTCTGGTAACGACGGATCTCACGAAGAGCCACGGTACCGGGCCTGTAACGGT
GGGGCTTCTTGACGCCGCCGGTGGCGGGTGCGCTCTTGCGAGCGGCCTTGGTGGCCAGCT
GCTTGCGAGGAGCCTTTCCTCCGGTCGACTTTCTGGCCGTCTGCTTG
>Tritia_reticulata
AACATTATATATTCTATTTGGGATATGATCAGGACTGGTCGGAACAGCTTTAAGACTTCT
TATTCGTGCTGAGCTCGGACAGCCTGGAGCACTTCTTGGTGATGACCAACTTTATAACGT
GATTGTAACAGCTCACGCTTTCGTAATAATTTTTTTCTTAGTAATGCCTATAATGATTGG
AGGATTTGGGAATTGGTTAGTTCCGCTAATATTAGGAGCTCCTGACATAGCTTTTCCTCG
ATTAAATAATATAAGTTTCTGATTACTTCCTCCTGCTTTGTTACTTTTACTCTCCTCAGC
TGCAGTTGAGAGAGGAGTTGGAACTGGGTGAACCGTATACCCTCCTCTATCTGCAAACCT
GGCTCACGCCGGTGGTTCGGTTGACTTAGCTATTTTTTCATTACATCTTGCTGGTGTGTC
TTCGATTTTAGGGGCTGTAAATTTTATTACAACTATCATTAATATACGATGACGAGGGAT
ACAATTTGAGCGTCTTCCTTTATTTGTATGATCTGTAAAAATTACTGCTATCCTACTACT
TTTATCTTTGCCTGTATTGGCAGGAGCTATTACGATACTTTTAACAGATCGAAATTTTAA
TACTGCATTTTTCGATCCAGCAGGAGGTGGAGATCCTATCTTGTATCAACACTTGTTT--
AAACATGGCTCCTTGAAATCTA-ATAATAAGGAGTCGGACCTGCCCAGTGA---ATTTTT
TTAACGGCCGCGGTAC-TCTGACCGTGCAAAGGTAGCATAATCATTTGCCTTATAATTGA
AGGCTAGTATGAATGGTTTGACATGAATGTAGCTGTCTCTCTATAATTTAATAGAATTTT
ATTTTCAGGTGAAGAAGCCTGTATCTAATTAAAAGACAAGAAGACCCTATCGAGCTTT-A
AAAAAGTTGATAGAATT-----GAAATTAATATTA-TTAAAAAATTGTCTATCAAATATT
-----TTAGTTGGGGCGACTGAGGAACATAAAAAGCTTCC-TTTAGAATTGATT-TA---
AAATCATACTAGAA-TTGATCCAAAA-TATTTTGATTAAAGGAATTAGTTACCGTAGGGA
TAACAGCATTATCTTTTTTAAGAGCTCATATCGAAAAAAAGGTTTGTGACCTCGATGTTG
GACCAGAATATCCTAAAGGTGCAGCAGCCTTTAAGGGTTGGTCTGTTCGACCATTAAAAT
TCTACGTGACAGAGCCTTATTC-AAACTATTTATATAATTTAG-TTTACTTTCAAGTCCT
CCTTCAAAATAT--GATTTCATTTAAATT-TCCGTAATTATAACTT-TAATAATTGTAAC
CCATCCTCTCCTCACTATAGGCTGCACCTTGATCTGACGTCTTAATTTACACAA---TTT
TTGTTGCTAACTTCTACATTTTTAAAAGTTACCTGACGACGACGGTATACAAACTGAA--
TACAAAATGAGGTTAGAT-ATAACGTGGATTGTCGATTACGAGACAGGTTCCCCTGATAG
GTCTAAAACACCGCCAAGCCCTTTGAGTTTTAAATTTTTAA-------------------
CTATTCATAGTACTCTGGTAAATTTAATT-ATATTTACAGTCAAG-AATAATGGGGTATC
TAATCCCAG-TTTCCCTCAAGACTATCACAGCTTCAGTATT-TTAAATAGCCATTTCTAG
ATTAGCTACTTGTATACAAATTTTACTTTTTTACAAGTGGTCAATAGACTAAGTTTTAT-
---------TTTTTAAACCTAACTGTCTTTT-TACCTAAGAATATAACTTAATCACTTGG
TATAACCGC----------GAGGGCCGACCGATTCG-CCACCGACCCTGTGCC-GGCGGG
CCC------ACCCCAGTCCATCCAA-GGAAGCGGTCGGCAGACACGGTTGCCCAGTCTCT
GCCAGTC---GAACATCCCGGGAGGG-CGAGGCGGCCC---ACGCCGACGGCGGCTCCTC
GGTCCCC-AAGCGGATCGGGACAGGCGAGGCTATACCAGTGCACGC--CGAAGCGCGCAC
CTACCATCCTC-GCCGCCTTCTGACCG-CCCGAGAACCGGTCGTGGCGCTCTGCCCGCGG
AAAGTGCACACGGCCGACGCTC-GCGCCGCT-GCCGGGAGGGTCTTGC--GATCCCCGAC
CC-GACTGCGGCCGC-GC--GCCATCCGAGCTGAATTCCGCGGGCCGACTTTGCGGATCC
ACCCGTTTACCTCTAGGCGGTTTCACGTACTGTTGAACTCTCTC-TTCAAAGTTCTTTTC
AACTTTCCCTCACGGTACTTGTCCGCTATCGGACTCGTGCCAGTATTTAGCCTTAGATGG
AGTTTACCACCCGCTTA-GGCTGCATTCCCAAACAACCCGACTCCGGAGACGCTCGCAGC
CGACGCGCCAGCGGCCAGTAAAGGCCTGACACCCGCTCTGGGAGAGGCCCCGATCAGGAG
GACTTCGGACACCGGCGCA-TTCGACAGTTGGCGTCCCATACACCACAGTTCCCGCCAGC
-GAGATGCTGGGGGATTCGGTGCTGGGCTGATCCCGCTTCACTCGCCTCCTTGGGCATGA
TGGTGACACGCTTGGCGTGGATGGCGCACAGGTTGGTGTCCTCGAAGAGACCCACCAGGT
AGGCCTCGCTGGCCTCCTGCAGAGCCATGACAGCGGAGCTCTGGAAGCGCAGGTCGGTCT
TGAAGTCCTGGGCGATCTCGCGGACCAGGCGCTGGAAGGGCAGCTTGCGGATCAGCAGCT
CGGTGCTCTTCTGGTAACGACGGATCTCACGAAGAGCCACGGTACCGGGCCTGTAACGGT
GGGGCTTCTTCACGCCGCCGGTGGCGGGTGCGCTCTTGCGAGCGGCCTTGGTGGCCAGCT
GCTTGCGAGGAGCCTTTCCTCCGGTGGACTTTCTGGCCGTCTGCTTG
>Nassarius_arcularia
AACATTATATATTCTATTTGGAATATGATCAGGATTAGTTGGTACAGCTTTAAGGCTCCT
TATTCGTGCTGAACTTGGGCAACCTGGGGCTCTTCTTGGCGATGATCAACTTTATAACGT
AATTGTTACAGCTCATGCTTTTGTAATAATTTTCTTTTTAGTAATGCCTATAATAATTGG
TGGGTTTGGAAATTGATTAGTTCCGCTCATATTAGGAGCTCCTGATATAGCTTTCCCTCG
TTTAAATAATATAAGATTTTGGCTACTTCCTCCTGCATTACTTCTTTTATTATCTTCTGC
TGCAGTAGAAAGAGGGGTAGGAACCGGATGAACTGTTTATCCTCCTTTATCTGCTAATTT
AGCCCATGCTGGGGGTTCTGTAGATTTAGCTATTTTTTCTTTACACCTTGCAGGTGTATC
GTCAATTCTTGGGGCTGTTAATTTTATTACAACTATTATTAATATGCGATGACGAGGAAT
ACAATTCGAACGTCTTCCTTTATTTGTATGATCTGTAAAGATTACTGCTATTTTACTTCT
CTTATCTTTACCAGTATTAGCAGGGGCTATTACAATACTTTTAACTGATCGAAATTTTAA
TACTGCATTCTTTGATCCTGCGGGAGGTGGAGATCCTATTTTATACCAACATTTGTTTAA
AAACATGGCTCCTTGAATTTTA-ATAATAAGGAGTCGGACCTGCCCAGTGA----ATTTT
TCAACGGCCGCGGTAC-TCTGACCGTGCAAAGGTAGCATAATCATTTGCCTTATAATTGA
AGGCTAGTATGAATGGTTTGACAAGAATGAAACTGTCTCTTTATAATTTAATAGAATTTT
ATTTTTAGGTGAAGAAGCCTAAGTGAAATTAAAAGACAAGAAGACCCTATCGAGCTTA-A
AAAAAATTAATAGAATTGAAGTCTAATTAATATTT-ATAAAAAATTGTCTATTAAATATT
-----TTGGTTGGGGCGACTGAGGAACATAAAAAGCTTCC-TTTAAATAAAATT-AAC--
AAATCGAACTAGAA-TTGATCCAAAA-TATTTTGATTAAAGAAATTAGTTACCGTAGGGA
TAACAGCATTATCTTTTTTAAGAGCTCATATCGAAAAAAAGGTTTGTGACCTCGATGTTG
GACCAGAATATCCTAAAGGTGCAGCAGTCTTTAAGGGTTGGTCTGTTCGACCATTAAAAT
TCTACGTGACAGAGCCTTATTC-AAACTGTTTATGTATTTTAG-TTTACTTTCAAGTCCT
CCTTCAAAATAA---GTTTCATTTAAATT-TCCGTAATTATAATTT-TTATAACTGTAAC
CCATCCTCTCCTTATTATAGGCTGCACCTTGATCTGACGTTTTAACTAATAAG----TTT
TGATTGCTAACTTCTATATTTTTAAAAGTTACCTGACGACGACGGTATACAAACTGAT--
TACAAAATAAGGTTAGAT-GTTACGTGGATTGTCGATTACGAGACAGGTTCCCCTGATAG
GTCTAAAACACCGCCAAGCCCTTTGAGTTTTAAATTTTTAA-------------------
CTATTCATAGTACTCTGGTAAATTTAATT-ATATTTACAATCAAG-AATAATGGGGTATC
TAATCCCAG-TTTCCCTCAAGATTATCACAGCTTCAGTAT----ATGTAGTTATTTTTAG
ACCAGCCGTCTATATACAAATTTTACTTTTTTATAGATGTTTAATAAACTGAAAATTGT-
----TTTAATTTTTAAACCTAACTGTCTTTT-TACCTAGAAATATAACTTAATCACTTGG
TATAACCGCGGGTCGGGTGGAGGGCCGACCGATTCG-CCACCGACCCTGTGCC-GGCGGG
CCC------ACCCCAGTCCATCCAG-GGAAGCGGTCGGCAGACACGGTTGCCCAGTCTCT
GCCAGTC---GAACGTCCCAGGAGGG-CGAGGCGGCCC---ACGCCGGCGGCGGCTCCTC
GGTCCCC-GAGCGGATCGGGACAGGCGAGGCTATACCAGTGCGCGC--CGAGGCGCGCAC
CTACCATCCCC-GCCGCCTTCTGACCG-CCCGAGAACCGGTCGTGGCGCTCTGCCCGCGG
AAAGTGCACACGGCCGACGCTC-GTGCCGCA-GCCGGGAGGGTCTTGC--GATCCCAGGC
CC-GGCCGCGGCCGC-GC--GCCATCCGAGCTGAATTCCGCGGGCCGACTTTGCGGATCC
ACCCGTTTACCTCTAGGCGGTTTCACGTACTGTTGAACTCTCTC-TTCAAAGTTCTTTTC
AACTTTCCCTCACGGTACTTGTCCGCTATCGGACTCGTGCCAGTATTTAGCCTTAGATGG
AGTTTACCACCCGCTTT-GGCTGCATTCCCAAACAACCCGACTCCGGAGACGCTCGCAGC
CGACGCGCCAGCGGCCAGTAAAGGCCTGACACCCGCTCTGGGAGAGGCCCCGATCAGGAG
GACTTCGGACACCGGCGCA-TTCGACAGTTGGCGTCCCATACACCACAGTTCCCGCCAGC
-GAGATGCTGGGGGATTCGGTGCTGGGCTGATCCCGCTTCACTCGCCTCCTTGGGCATGA
TGGTGACACGCTTGGCGTGGATAGCGCACAGGTTGGTGTCCTCGAAGAGACCCACCAGGT
AGGCCTCGCTGGCCTCCTGCAGAGCCATGACAGCGGAGCTCTGGAAGCGCAGGTCGGTCT
TGAAGTCCTGGGCGATCTCGCGGACCAGGCGCTGGAAGGGCAGCTTGCGGATCAGCAGCT
CGGTGCTCTTCTGGTAACGGCGGATCTCACGAAGAGCCACGGTACCGGGCCTGTAACGGT
GGGGCTTCTTCACCCCGCCGGTGGCCGGTGCGCTCTTGCGGGCGGCCTTGGTGGCCAGCT
GCTTGCGAGGAGCCTTTCCTCCTGTCGACTTTCTGGCCGTCTGCTTG
>Nassarius_boucheti
AACATTATATATTCTATTTGGAATATGGTCAGGATTAGTTGGTACAGCTTTAAGGCTTCT
TATTCGTGCTGAACTTGGGCAACCTGGGGCGCTTCTTGGTGACGATCAACTTTATAATGT
AATTGTTACGGCTCATGCTTTTGTAATAATTTTTTTTCTGGTAATACCCATAATAATTGG
TGGATTTGGAAATTGATTAGTTCCATTAATATTAGGAGCTCCTGATATAGCTTTTCCTCG
CTTAAATAATATAAGATTTTGGTTACTTCCTCCTGCATTACTTCTTTTATTATCTTCTGC
CGCAGTAGAAAGAGGAGTGGGGACTGGATGAACTGTTTATCCTCCTTTATCTGCTAATTT
AGCTCATGCTGGAGGTTCTGTAGACTTAGCAATTTTTTCATTGCACCTTGCTGGTGTGTC
ATCAATTCTAGGAGCTGTTAATTTTATTACAACTATTATTAATATACGATGACGAGGGAT
ACAATTTGAGCGTCTTCCTTTATTTGTGTGGTCTGTAAAAATTACTGCTATTTTACTTCT
TTTATCCTTACCGGTATTAGCGGGGGCTATTACTATACTTTTAACAGATCGAAATTTTAA
TACTGCATTTTTTGACCCAGCAGGGGGTGGAGATCCTATTTTATATCAACATTTGTTT-A
AAACATGGCTCCTTGAATATTG-ATAATAAGGAGTCGGACCTGCCCAGTGA-----ATTT
TCAACGGCCGCGGTAC-TCTGACCGTGCAAAGGTAGCATAATCATTTGCCTTATAATTGA
AGGCTAGTATGAATGGTTTGACAAGAATGAAGCTGTCTCTTTATAATTTAATAGAATTTT
ATTTTCAGGTGAAGAAGCCTGAATAAAATTAAAAGACAAGAAGACCCTATCGAGCTTA-A
AAGAAATTAATAGAATT---AATTAATTAATATTT-ATAAAAAATTACCTATTGAAAATT
-----TTAGTTGGGGCGACTGAGGAACATAAAAAGCTTCC-TTTAAAAGTTAAT-TA---
AAATCAAACTAGAA-TTGATCCAAAA-TATTTTGATTAAAGAAATTAGTTACCGTAGGGA
TAACAGCATTATCTTTTTTAAGAGCTCATATCGAAAAAAAGGTTTGTGACCTCGATGTTG
GACCAGAATATCCTAAAGGTGCAGCAGTCTTTAAGGGTTGGTCTGTTCGACCATTAAAAT
TCTACGTGACAGAGCCTTATTC-AAACTATTTATGTATTCTAG-TTTACTTTCAAGTCCT
CCTTCAAAATA---AGTTCCATTTAAATT-TCCGTAATTATGATTT-TTATAACTGTAAC
CCATCCTCTCCTTATTATAGGCTGCACCTTGATCTGACGTCTTAATTTAAAAAA---TTT
TGATTGCTAACTTCTATGTTTTTAAAAGTTACCTGACGACGACGGTATACAAACTGGT--
TACAAAATAAGGTTAGAT-ATTGCGCGGATTGTCGATTACGAGACAGGTTCCCCTGATAG
GTCTAAAACACCGCCAAGCCCTTTGAGTTTTAAATTTTTAA-------------------
CTATTCATAGTACTCTGGTAAATTTAATT-ATATTTACAATCAAG-AATAATGGGGTATC
TAATCCCAG-TTTCCCTCAAGATTATCACAGCTTCAGTATT---ATTTAGTCATTTTTAG
ATCAGCTATCTATATACAAATTTTACTTTTCTATAGATGTTTAATAAACTAAAGTTACTT
TATAAGACAA----AAACCTAACTGTCTTTT-TACCTAAAAATATAACTTAATCACTTGG
TATAACCG----------------------------------------------GGCGGG
CC-------ACCCCAGTCCATCCAG-GGAAGCGGTCGGCAGACACGGTTGCCCAGTCTCT
GCCAGTC---GAACGTCCCGGGAGGG-CGAGGCGGCCC---ACGCCGGCGGCGGCTCCTC
GGTCCCC-GAGCGGATCGGGACAGGCGAGGCTATACCAGTGCGCGC--CGAGGCGCGCAC
CTACCATCCCC-GCCGCCTTCTGACCG-CCCGAGAACCGGTCGTGGCGCTCTGCCCGCGG
AAAGTGCACACGGCCGACGCTC-GTGCCGCA-GCCGGGAGGGTCTTGC--GATCCCAGGC
CC-AGCCGCGGCCGC-GC-TGCCATCCGAGCTGAATTCCGCGGGCCGACTTTGCGGATCC
ACCCGTTTACCTCTAGGCGGTTTCACGTACTGTTGAACTCTCTC-TTCAAAGTTCTTTTC
AACTTTCCCTCACGGTACTTGTCCGCTATCGGACTCGTGCCAGTATTTAGCCTTAGATGG
AGTTTACCACCCGCTTT-GGCTGCATTCCCAAACAACCCGACTCCGGAGACGCTCGCAGC
CGACGCGCCAGCGGCCAGTAAAGGCCTGACACCCGCTCTGGGAGAGGCCCCGATCAGGAG
GACTTCGGACACCGGCGCA-TTCGACAGTTGGCGTCCCATACACCACAGTTCCCGCCAGC
-GAGATGCTGGGGGATTCGGTGCTGGGCTGATCCCGCTTCACTCGCC-------------
------------------------------------------------------------
------------------------------------------------------------
------------------------------------------------------------
------------------------------------------------------------
------------------------------------------------------------
-----------------------------------------------
>Nassarius_conoidalis
AACATTATATATTCTATTTGGAATATGATCAGGATTAGTTGGTACAGCTTTGAGGCTCCT
TATTCGTGCTGAACTTGGACAACCCGGAGCTCTCCTTGGTGACGATCAACTTTATAACGT
AATTGTTACAGCTCATGCTTTTGTAATAATTTTTTTCCTAGTAATACCTATGATAATTGG
TGGATTTGGGAATTGATTGGTTCCGCTAATATTAGGGGCTCCTGATATGGCTTTTCCTCG
TTTAAATAATATAAGATTTTGATTACTTCCTCCCGCACTACTTCTTTTATTATCTTCTGC
CGCAGTAGAAAGAGGGGTGGGAACCGGATGAACGGTTTATCCTCCTTTATCTGCTAATTT
AGCTCATGCTGGTGGTTCTGTAGATTTAGCTATTTTTTCTTTACATCTTGCAGGTGTATC
ATCAATTCTTGGGGCTGTTAATTTTATTACGACTATTATTAATATACGATGACGAGGAAT
ACAGTTTGAACGTCTTCCTTTATTTGTATGATCTGTTAAAATTACTGCTATTTTACTTCT
TTTATCTTTACCAGTGTTAGCAGGAGCTATTACAATGCTTCTAACTGATCGAAATTTTAA
TACTGCGTTCTTTGATCCAGCAGGTGGTGGAGATCCTATTTTATATCAACATTTGTTT-A
AAACATGGCTCCTTGAATTCCA-GTAATAAGGAGTCGGACCTGCCCAGTGA----ATTTT
TCAACGGCCGCGGTAC-TCTGACCGTGCAAAGGTAGCATAATCATTTGCCTTATAATTGA
AGGCTAGTATGAATGGTTTGACAAGAATGAAACTGTCTCTTTATAATTTAATAGAATTTT
ATTTTTAGGTGAAGAAGCCTAAATGGAATTAAAAGACAAGAAGACCCTATCGAGCTTG-A
AAGAAGTTAATAGAATT---AATTAATTAATATTT-ATAAAAAATTGTCTATTAAATATT
-----TTAGTTGGGGCGACTGAGGAACATAAAAAGCTTCC-TTTAAATAAAGTT-AACTA
AAATCAAACTAGAA-TTGATCCAAAA-TATTTTGATTAAAGAAATTAGTTACCGTAGGGA
TAACAGCATTATCTTTTTTAAGAGCTCATATCGAAAAAAAGGTTTGTGACCTCGATGTTG
GACCAGAATATCCTAAAGGTGCAGCAGTCTTTAAGGGTTGGTCTGTTCGACCATTAAAAT
TCTACCTGACAGAGCCTTATTC-AAGCTATTTATGTATTTTAG-TTTACTTTCAAGTCCT
CCTTCAAAATA---AGTTCCATTTAAATT-TCCGTAATTATGATTT-TTATAACTGTAAC
CCATCCTCTCCCTACTATAGGCTGCACCTTGATCTGACGTTTTAACTAATAAG----TTT
TAACTGCTAACTTCTATATTTTTAAAAGTTACCTGACGACGACGGTATACAAACTGAT--
TACAAAATAGGGTTAGAT-ATTGCGCGGATTGTCGATTACGAGACAGGTTCCCCTGATAG
GTCTAAAACACCGCCAAGCCCTTTGAGTTTTAAATTTTTAA-------------------
CTATTCATAGTACTCTGGTAAATTTAATT-CTATTTACAATCAAG-AATAATGGGGTATC
TAATCCCAG-TTTCCCTCAAGACTATCACAGCTTCAGTAT----ACATAGTTATTTTTAG
ATTAGCTATCTATATACAAATTTTACTTTTTTATAGATGTGTAATAAACTAAAGGTGAT-
-----TCCAT----AAACCCCACTGTCTTTT-TACCTCAAAAAATAACTTATACCCTTGT
GATAACCCCGGGTCGGGTGGAGGGCCGACTGATTCG-CCACAGACCCTGTGCC-GGCGGG
CCC------ACCCCAGTCCATCCAG-GGAAGCGGTCGGCAGACACGGTTGCCCAGTCTCT
GCCAGTC---GAACGTCCCAGGAGGG-CGAGGCGGCCC---ACGCCGGCGGCGGCTCCTC
GGTCCCC-GAGCGGATCGGGACAGGCGGGGCTATACCAGTGCGCGC--CGAGGCGCGCAC
CTACCATCCCC-ACCGCCTTCTGACCG-CCCGAGAACCGGTCGTGGCGCTCTGCCCGCGG
AAAGTGCACACGGCCGACGCTC-GTGCCGCA-GCCGGGAGGGTCTTGC--GATCCCAGGC
CC-AGCCGCGGCCGC-TC--GCCATCCGAGCTGAATTCCGCGGGCCGACTTTGCGGATCC
ACCCGTTTACCTCTAGGCGGTTTCACGTACTGTTGAACTCTCTC-TTCAAAGTTCTTTTC
AACTTTCCCTCACGGTACTTGTCCGCTATCGGACTCGTGCCAGTATTTAGCCTTAGATGG
AGTTTACCACCCGCTTT-GGCTGCATTCCCAAACAACCCGACTCCGGAGACGCTCGCAGC
CGACGCGCCAGCGGCCAGTAAAGGCCTGACACCCGCTCTGGGAGAGGCCCCGATCAGGAG
GACTTCGGACACCGGCGCA-TTCGACAGTTGGCGTCCCATACACCACAGTTCCCGCCAGC
-GAGATGCTGGGGGATTCGGTGCTGGGCTGATCCCGCTTCACTCGCC-------------
------------------------------------------------------------
------------------------------------------------------------
------------------------------------------------------------
------------------------------------------------------------
------------------------------------------------------------
-----------------------------------------------
>Nassarius_niger
AACATTATATATTCTATTTGGAATATGATCGGGATTAGTTGGTACAGCTTTGAGACTTCT
TATTCGTGCTGAGCTTGGGCAACCAGGAGCACTCTTAGGTGATGATCAACTTTATAATGT
AATTGTTACAGCTCATGCTTTTGTAATAATTTTCTTTTTAGTAATACCTATGATAATTGG
AGGATTTGGTAATTGATTAGTTCCGTTAATATTAGGAGCTCCAGATATGGCTTTTCCTCG
TTTAAATAATATAAGATTTTGGTTACTTCCTCCTGCCTTACTTCTTTTATTATCTTCTGC
TGCGGTGGAAAGGGGGGTTGGTACTGGATGAACTGTTTATCCTCCTCTATCTGCTAATTT
AGCTCATGCTGGTGGTTCTGTTGATTTAGCTATTTTTTCTCTTCATCTTGCAGGTGTATC
GTCTATTCTTGGAGCCGTGAATTTTATTACAACTATTATCAACATACGATGACGAGGTAT
ACAGTTTGAGCGTCTTCCTTTATTTGTATGATCTGTAAAAATTACTGCTATTTTATTACT
TTTATCCTTACCGGTATTAGCAGGGGCTATTACAATACTTTTAACAGATCGAAACTTTAA
TACTGCATTTTTCGATCCTGCAGGGGGTGGAGATCCTATTTTATATCAACATTTATTTAA
AAACATGGCTCCTTGAATTTTA-TTAATGGGGAGTCGGACCTGCCCAGTGA----ATTTT
TTAACGGCCGCGGTAC-TCTGACCGTGCAAAGGTAGCATAATCATTTGCCTTATAATTGA
AGGCTAGTATGAATGGTTTGACAAGAATGAAGCTGTCTCTTTATAATTTAATAGAATTTT
ATCTTCAGGTGAAGAAGCTTGAGTAAAATTAAAAGACAAGAAGACCCTATCGAGCTTG-A
AAGAAATTAGTAGAATT----ATTAATTAATATTT-ATAAAAGATTATCTATTAAATATT
-----TTAGTTGGGGCGACTGAGGAACATAAAAAGCTTCC-TTTAAAACTTAAC------
AAATCAAACTAGAA-TTGATCCAAAA-TATTTTGATTAAAGAAATTAGTTACCGTAGGGA
TAACAGCATTATCTTTTTTAAGAGCTCATATCGAAAAAAAGGTTTGTGACCTCGATGTTG
GACCAGAATATCCTAAAGGTGCAGCAGTCTTTAAGGGTTGGTCTGTTCGACCATTAAAAT
TCTACGTGACAGAGCCTTATTC-AAGCTATTTAGGTATTCTAG-TTTACTTTCAAGTCCT
CCTTCTAAATAAATAATTTCATTTAAATT-TTCGTAATTATAATTT-TTATAATTGTAAC
CCATCCTCTCCTCATTATAGGCTGCACCTTGATCTGACGTCTTAATTTATATTA--ATTT
TAACTGCTAACTTCTGTATTTTTAAAAGTTACCTGACGACGACGGTATACAAACTGAT--
TACAAAATAAGGTTAGAT-ACTACGTGGATTGTCGATTATGAGACAGGTTCCCCTGATGG
GTCTAAAACACCGCCAAGCCCTTTGAGTTTTAAATTTTTAA-------------------
CTATTCATAGTACTCTGGTAAATTTAATT-GCATTTACAATCAAG-AATAATGGGGTATC
TAATCCCAG-TTTCCCTCAAGATTATCACAGCTTCAGTAT----TATTAGCTATCTTTAG
ATTAGCTATCTATATGCAAATTTTACTTTTTTATAGATGTTCAATAAACTTAATTTTTTT
ATATTTTACTTTCCAAACCTAACTGTCTTTT-TACCTATAAATATAACTTAATCACTTGG
TATAACCGCGGGTCGGGTGGAGGGCCGACCGATTCG-CCACCGACCCTGTGCC-GGCGGG
CCC------ACCCCAGACCATCCAG-GGAAGCGGTCGGCAGACACGGTTGCCCAGTCTCT
GCCAGTC---GAACGTCCCAGGAGGG-CGAGGCGGCCC---ACGCCGGCGGCGGCTCCTC
GGTCCCC-GAGCGGATCGGGACAGGCGGGGCTATACCAGTGCGCGC--CGAGGCGCGCAC
CTACCATCCCC-GCCGCCTTCTGACCG-CCCGAGAACCGGTCGTGGCGCTCTGCCCGCGG
AAAGTGCACACGGCCGACGCTC-GTGCCACG-GCCGGGAGGGTCTTGC--GATCCCAGGC
CC-AGCCGCGGCCGC-GC--GCCATCCGAGCTGAATTCCGCGGGCCGACTTTGCGGATCC
ACCCGTTTACCTCTAGGCGGTTTCACGTACTGTTGAACTCTCTC-TTCAAAGTTCTTTTC
AACTTTCCCTCACGGTACTTGTCCGCTATCGGACTCGTGCCAGTATTTAGCCTTAGATGG
AGTTTACCACCCGCTTT-GGCTGCATTCCCAAACAACCCGACTCCGGAGACGCTCGCAGC
CGACGCGCCAGCGGCCAGTAAAGGCCTGACACCCGCTCTGGGAGAGGCCCCGATCAGGAG
GACTTCGGACACCGGCGCA-TTCGACAGTTGGCGTCCCATACACCACAGTTCCCGCCAGC
-GAGATGCTGGGGGATTCGGTGCTGGGCTGGTCCCGCTTCACTCGCCTCCTTGGGCATGA
TGGTGACACGCTTGGCGTGGATGGCGCACAGGTTGGTGTCCTCGAAGAGACCCACCAGGT
AGGCCTCGCTGGCCTCCTGCAGAGCCATGACAGCGGAGCTCTGGAAGCGCAGGTCGGTCT
TGAAGTCCTGGGCGATCTCGCGGACCAGGCGCTGGAAGGGCAGCTTGCGGATCAGCAGCT
CGGTGCTCTTCTGGTAACGACGGATCTCACGGAGAGCCACGGTACCGGGCCTGTAACGGT
GGGGCTTCTTCACCCCGCCGGTGGCCGGTGCGCTCTTGCGAGCGGCCTTGGTGGCCAGCT
GCTTGCGAGGAGCCTTTCCTCCTGTCGACTTTCTGGCCGTCTGCTTG
>Nassarius_radians
AACATTATATATTCTATTTGGAATATGATCGGGATTAGTTGGTACAGCTTTAAGTCTTCT
TATTCGTGCTGAACTTGGGCAACCTGGAGCTCTTCTTGGTGACGATCAACTTTATAATGT
AATTGTTACAGCTCATGCTTTTGTAATAATTTTTTTTCTAGTAATACCTATGATAATTGG
TGGGTTTGGAAATTGATTAGTTCCATTAATATTAGGAGCTCCTGATATAGCTTTCCCTCG
TTTAAATAATATAAGATTCTGGTTACTTCCTCCTGCATTGCTTCTTTTACTATCTTCTGC
CGCGGTGGAAAGAGGAGTAGGGACTGGATGGACTGTTTACCCTCCTTTATCTGCTAATCT
GGCTCATGCTGGTGGATCTGTAGATTTAGCTATTTTTTCTTTACATCTTGCAGGTGTATC
ATCAATTCTTGGAGCTGTTAATTTTATTACAACTATTATTAATATACGATGACGAGGGAT
ACAATTCGAACGTCTTCCTTTATTTGTATGATCTGTAAAGATTACTGCTATTTTACTTCT
TTTATCTTTGCCGGTATTAGCTGGAGCTATTACAATGCTTTTAACTGATCGAAATTTTAA
TACTGCATTTTTTGATCCAGCAGGAGGTGGAGATCCTATTTTATATCAACATTTATTTTA
AAACATGGCTCCTTGAATTTTA-AAAATAAGGAGTCGGACCTGCCCAGTGA-----ATTT
TCAACGGCCGCGGTAC-TCTGACCGTGCAAAGGTAGCATAATCATTTGCCTTATAATTGA
AGGCTAGTATGAATGGTTTGACAAGAATGAAGCTGTCTCTTTATAATTTAATAGAATTTT
ATTTTTAGGTGAAGAAGCCTAAATAGAATTAAAAGACAAGAAGACCCTATCGAGCTTA-A
AAGAAATTAATAGAATT--AATCAAATTAATATTT-ATAAAAAATTGTCTATTAAATATT
-----TTAGTTGGGGCGACTGAGGAACATAGAAAGCTTCC-TTTAAAATAAAAT-TAAT-
AAATCAAACTAGAA-TTGATCCAAAA-TATTTTGATTAAAGAAATTAGTTACCGTAGGGA
TAACAGCATTATCTTTTTTAAGAGCTCATATCGAAAAAAAGGTTTGTGACCTCGATGTTG
GACCAGAATATCCTAAAGGTGCAGCAGTCTTTAAGGGTTGGTCTGTTCGACCATTAAAAT
TCTACGTGACAGAGCCTTATTC-AAACTGTTTATATATTTTAG-TTTACTTTCAAGTCCT
CCTTCAAAATAA---GTTCCATTTAAATT-TCCGTAATTATAATTT-TTATAACTGTAAC
CCATCCTCTCCCTACTATAGGCTGCACCTTGATCTGACGTCTTAACTAATAATA--GTTT
TAGTTGCTAACTTCTATATTTTTAAAAGTTACCTGACGACGACGGTATACAAACTGGT--
TACAAAATAGGGTTAGAT-ATTGCGTGGATTGTCGATTACGAGACAGGTTCCCCTGATAG
GTCTAAAACACCGCCAAGCCCTTTGAGTTTTAAATTTTTAA-------------------
CTATTCATAGTACTCTGGTAAATTTAATT-ATATTTACAATCAAG-AATAATGGGGTATC
TAATCCCAG-TTTCCCTCAAGATTATCACAGCTTCAGTAT----ACATAGTTATTTTTAG
ATTAGCTATCTATATACAAATTTTACTTTTTTATAGATGTTTAATAAACTAAAGGTTAT-
------TTATATATAAACCTAACTGTCTTTT-TACCTAAAAATATAACTTAATCACTTGG
TATACCGC--GGTCGGGTGGAGGGCCGACCGATTCG-CCACCGACCCTGTGCC-GGCGGG
CCC------ACCCCAGTCCATCCAG-GGAAGCGGTCGGCAGACACGGTTGCCCAGTCTCT
GCCAGTC---GAACGTCCCAGGAGGG-CGAGGCGGCCC---ACGCCGGCGGCGGCTCCTC
GGTCCCC-GAGCGGATCGGGACAGGCGAGGCTATACCAGTGCGCGC--CGAGGCGCGCAC
CTACCATCCCC-GCCGCCTTCTGACCG-CCCGAGAACCGGTCGTGGCGCTCTGCCCGCGG
AAAGTGCACACGGCCGACGCTC-GCGCCGCA-GCCGGGAGGGTCTTGC--GATCCCAGGC
CC-AGCCGCGGCCGC-GC--GCCATCCGAGCTGAATTCCGCGGGCCGACTTTGCGGATCC
ACCCGTTTACCTCTAGGCGGTTTCACGTACTGTTGAACTCTCTC-TTCAAAGTTCTTTTC
AACTTTCCCTCACGGTACTTGTCCGCTATCGGACTCGTGCCAGTATTTAGCCTTAGATGG
AGTTTACCACCCGCTTT-GGCTGCATTCCCAAACAACCCGACTCCGGAGACGCTCGCAGC
CGACGCGCCAGCGGCCAGTAAAGGCCTGACACCCGCTCTGGGAGAGGCCCCGATCAGGAG
GACTTCGGACACCGGCGCA-TTCGACAGTTGGCGTCCCATACACCACAGTTCCCGCCAGC
-GAGATGCTGGGGGATTCGGTGCTGGGCTGATCCCGCTTCACTCGCCTCCTTGGGCATGA
TGGTGACACGCTTGGCGTGGATGGCGCACAGGCTGGTGTCCTCGAAGAGACCCACCAGGT
AGGCCTCGCTGGCCTCCTGCAGAGCCATGACAGCGGAGCTCTGGAAGCGCAGGTCGGTCT
TGAAGTCCTGGGCGATCTCCCGGACCAGGCGCTGGAAGAGCAGCTTGCGGATCAGCAGCT
CGGTGCTCTTCTGGTAACGGCGGATCTCACGAAGAGCCACGGTACCGGGTCTGTAACGGT
GGGGCTTCTTCACCCCGCCGGTGGCCGGTGCGCTCTTGCGAGCGGCCTTGGTGGCCAGCT
GCTTGCGAGGAGCCTTTCCTCCTGTCGACTTTCTGGCCGTCTGCTTG
>Nassodonta_dorri_MNHNIM200920638
-ACATTATATATTTTATTTGGGATATGATCAGGTTTAGTGGGTACGGGACTAAGATTGCT
TATTCGAGCTGAATTAGGTCAACCTGGGGCATTATTAGGGGACGATCAACTTTACAATGT
TATTGTTACAGCCCATGCATTTGTTATAATTTTCTTTTTAGTTATACCAATAATGATTGG
GGGATTTGGGAATTGACTCGTTCCGTTAATATTAGGAGCCCCTGATATAGCATTTCCTCG
TTTGAATAATATAAGTTTTTGACTTTTACCACCAGCTCTATTTTTATTACTGTCTTCGGC
TGCTGTAGAAAGAGGGGTTGGTACTGGCTGAACTGTATATCCTCCTTTGGCAGGAAACAT
TGCCCACGCGGGAGGGTCTGTAGATCTGGCAATTTTTTCTCTTCATCTTGCTGGGGCTTC
ATCTATTTTAGGAGCTGTTAATTTCATTACAACTATTATTAATATACGATGACGTGGGAT
GCAATTTGAACGACTTCCTTTATTTGTCTGGTCTGTGAAAATTACAGCAATTTTACTTCT
ATTATCTTTACCGGTATTAGCCGGAGCTATTACTATATTGCTAACTGACCGAAACTTTAA
TACAGCATTTTTTGACCCGGCAGGAGGAGGAGATCCTATTCTGTACCAACACCTTTTCAA
AAACATCGCTCTTTGTAACTTT-TAAATAGAGAGTCGGACCTGCCCAGTGA--ATTTTTT
TTAACGGCCGCGGTAC-TCTGACCGTGCAAAGGTAGCATAATCATTTGCCTTATAATTGA
AGGCTAGTATGAATGGTTTGACAAGAATACGGCTGTCTCTCTATAATTTTATAGAATCTT
ATCTTCAGGTGAAGAAGCCTGGATTTAACTAATAGACAAGAAGACCCTATCGAGCTTG-A
AAAAAGTTAGTAGAATA---AATATATTAATTACA-TTAAAAAATTAACTACTATTAATT
-----TTAGTTGGGGCGACTAGGGAACATTTAAAGCTTCCCTTAAATTG-T--------A
AAAATTAACATATT-ATGATCCG-AA-CTTACCGATTAAAGAAATTAGTTACCGTAGGGA
TAACAGCATTATCTTTTTTAAGAGTTCTTATCGAAAAAAAGGTTTGTGACCTCGATGTTG
GACCAGGATACCCCAAAGATGCAGAAGTCTTTAAAGGTTGGTCTGTTCGACCATTAAAAT
CCTACGTGACAGAGCCTTATTC-AAGCTGTTTTTATCAACAGTATTTACTTTCAAGTCCG
CCTTCTAATTAG-CAATTTCAGCAAATTT-TTCGTA-TTATAACT-TTAATAATTGTAAC
CCATCTTCTCCCTAATATAAGCTGCACCTTGATCTGACGTGCCAACTTTAAATA---TTA
ATATTGCTAACTTCTGATTTCTTAAAAGTTACCTGACGACGACGGTATACAGACTGCG-A
TACTAATTAGGGTTAGGT-ACAGCGTGGATTGTCGATTACGAGACAGGTTCCCCTGATGG
GTCTAGAACACCGCCAAGCCCTTTGAGTTTTAAATTTTTG--------------------
AAATTCATAGTACTCTGGTAAATTCAATTTG-ATTTACAATCATG-AATAATGGGGTATC
TAATCCCAG-TTTCCCTCACGATTTTCACAGATTCGGCTTT---AATTAGTTAGTATAAA
AATAGTTGTCTATATTCAAATTTTACTTTTTTATAGGCAGTCAACAAACTTTATATC---
------------TTGAGCCTAACTGTCTTTT-TACCCAAATATATAATTTAATCTATTGG
TTTAA-----GGTCGGGTGGAGGGCCGACCGATTCG-CCACCGACCCTGTGCC-GGCGGG
CCCAC----CCCAAAGTCCATCCGA-GGAAGCGGTCGGCAGACACGGTTGCCCAGTCTCT
GCCAGTC---GAACGTCCCAGGAGGG-CGAGGCGGCCC---ACGCCGGCGGCGGCTCCTC
GGTCCCCAGAGCGGATCGGGACAGGCGAGGCTATACCAGTGCACGC--CGAGGCGCGCAC
CTACCATCCCC-GCCGCCTTCTGACCG-CCCGAGAACCGGTCGTGGCGCTCTGCCCGCGG
AAAGTGCACACGGCCGACGCTC-GTGCCGCAAGCCGGGAGGGTCTTGC--GATCCCTGGC
CC-AGCCGCGGCCGC-GC--GCCATCCGAGCTGAATTCCGCGGGCCGACTTTGCGGATCC
ACCCGTTTACCTCTAGGCGGTTTCACGTACTGTTGAACTCTCTC-TTCAAAGTTCTTTTC
AACTTTCCCTCACGGTACTTGTCCGCTATCGGACTCGTGCCAGTATTTAGCCTTAGATGG
AGTTTACCACCCGCTTTGGGCTGCATTCCCAAACAACCCGACTCCGGAGACGCTCGCAGC
CGACGCGCCAGCGGCCAGTAAAGGCCTGACACCCGCTCTGGGAGAGGCCCCGATCAGGAG
GACTTCGGACACCGGCGCA-TTCGACAGTTGGCGTCCCATACACCACAGTTCCCGCCAGC
-GAGATGCTGGGGGATTCGGTGCTGGGCTGATCCCGCTTCACTCGCCTCCTTGGGCATGA
TGGTGACACGCTTGGCGTGAATGGCGCACAGATTGGTGTCCTCGAACAGTCCCACCAGGT
AGGCCTCGCTGGCCTCCTGCAGAGCCACAACGGCGGAGCTCTGGAAGCGCAGGTCGGTCT
TGAAGTCCTGGGCGATCTCACAAACCAGACGCTGAAAGGGCAGCTAGCGGATCACCAGCT
CGGTGCTTTTCTAGAATCGGCGGATCTCACAAAAAGCCACGGTACCGGGCCTGTAGCGGT
GGGGCTTCTTCACCCCTCCAGTAGCGGGAGCGCTCTTGCGAGCGGCTTTGGTGGCCAGCT
GCTTGCGAGGAGCCTTCCCTCCTGTCGATTTACTGGCCGTCTGCTTG
>Nassodonta_dorri_MNHNIM200920640
-ACATTATATATTTTATTTGGGATATGATCAGGTTTAGTGGGTACGGGACTAAGATTGCT
TATTCGAGCTGAATTAGGTCAACCTGGGGCATTATTAGGGGACGATCAACTTTACAATGT
TATTGTTACAGCCCATGCATTTGTTATAATTTTCTTTTTAGTTATGCCAATAATGATTGG
GGGATTTGGGAATTGACTCGTTCCGTTAATATTAGGAGCCCCTGATATAGCATTTCCTCG
TTTGAATAATATAAGTTTTTGACTTTTACCACCAGCTCTATTTTTATTACTGTCTTCGGC
TGCTGTAGAAAGAGGGGTTGGTACTGGCTGAACTGTATATCCTCCTTTGGCAGGAAACAT
TGCCCACGCGGGAGGGTCTGTAGATCTGGCAATTTTTTCTCTTCATCTTGCTGGGGCTTC
ATCTATTTTAGGAGCTGTTAATTTCATTACAACTATTATTAATATACGATGACGTGGGAT
GCAATTTGAACGACTTCCTTTATTTGTCTGGTCTGTGAAAATTACAGCAATTTTACTTCT
ATTATCTTTACCGGTATTAGCCGGAGCTATTACTATATTGCTAACTGACCGAAACTTTAA
TACAGCAATTTTTGACCCGGCAGGAGGAGGAGATCCTATTCTGTACCAACACCTTTTCAA
AAACATCGCTCTTTGTAACTTT-TAAATAGAGAGTCGGACCTGCCCAGTGA--ATTTTTT
TTAACGGCCGCGGTAC-TCTGACCGTGCAAAGGTAGCATAATCATTTGCCTTATAATTGA
AGGCTAGTATGAATGGTTTGACAAGAATACGGCTGTCTCTCTATAATTTTATAGAATCTT
ATCTTCAGGTGAAGAAGCCTGGATTTAACTAATAGACAAGAAGACCCTATCGAGCTTG-A
AAAAAGTTAGTAGAATA---AATATATTAATTACA-TTAAAAAATTAACTACTATTAATT
-----TTAGTTGGGGCGACTAGGGAACATTTAAAGCTTCCCTTAAATTG-T--------A
AAAATTAACATATT-ATGATCCG-AA-CTTACCGATTAAAGAAATTAGTTACCGTAGGGA
TAACAGCATTATCTTTTTTAAGAGTTCTTATCGAAAAAAAGGTTTGTGACCTCGATGTTG
GACCAGGATACCCCAAAGATGCAGAAGTCTTTAAAGGTTGGTCTGTTCGACCATTAAAAT
CCTACGTGACAGAGCCTTATTC-AAGCTGTTTTTATCAACAGTATTTACTTTCAAGTCCG
CCTTCTAATTAG-CAATTTCAGCAAATTT-TTCGTA-TTATAACT-TTAATAATTGTAAC
CCATCTTCTCCCTAATATAAGCTGCACCTTGATCTGACGTGCCAACTTTAAATA---TTA
ATATTGCTAACTTCTGATTTCTTAAAAGTTACCTGACGACGACGGTATACAGACTGCG-A
TACTAATTAGGGTTAGGT-ACAGCGTGGATTGTCGATTACGAGACAGGTTCCCCTGATGG
GTCTAGAACACCGCCAAGCCCTTTGAGTTTTAAATTTTTG--------------------
AAATTCATAGTACTCTGGTAAATTCAATTTG-ATTTACAATCATG-AATAATGGGGTATC
TAATCCCAG-TTTCCCTCACGATTTTCACAGATTCGGCTTT---AATTAGTTAGTATAAA
AATAGTTGTCTATATTCAAATTTTACTTTTTTATAGGCAGTCAACAAACTTTATATC---
------------TTGAGCCTAACTGTCTTTT-TACCCAAATATATAATTTAATCTATTGG
TTTAACCC--GGTCGGGTGGAGGGCCGACCGATTCG-CCACCGACCCTGTGCC-GGCGGG
CCCAC----CCCAAAGTCCATCCGA-GGAAGCGGTCGGCAGACACGGTTGCCCAGTCTCT
GCCAGTC---GAACGTCCCAGGAGGG-CGAGGCGGCCC---ACGCCGGCGGCGGCTCCTC
GGTCCCCAGAGCGGATCGGGACAGGCGAGGCTATACCAGTGCACGC--CGAGGCGCGCAC
CTACCATCCCC-GCCGCCTTCTGACCG-CCCGAGAACCGGTCGTGGCGCTCTGCCCGCGG
AAAGTGCACACGGCCGACGCTC-GTGCCGCAAGCCGGGAGGGTCTTGC--GATCCCTGGC
CC-AGCCGCGGCCGC-GC--GCCATCCGAGCTGAATTCCGCGGGCCGACTTTGCGGATCC
ACCCGTTTACCTCTAGGCGGTTTCACGTACTGTTGAACTCTCTC-TTCAAAGTTCTTTTC
AACTTTCCCTCACGGTACTTGTCCGCTATCGGACTCGTGCCAGTATTTAGCCTTAGATGG
AGTTTACCACCCGCTTTGGGCTGCATTCCCAAACAACCCGACTCCGGAGACGCTCGCAGC
CGACGCGCCAGCGGCCAGTAAAGGCCTGACACCCGCTCTGGGAGAGGCCCCGATCAGGAG
GACTTCGGACACCGGCGCA-TTCGACAGTTGGCGTCCCATACACCACAGTTCCCGCCAGC
-GAGATGCTGGGGGATTCGGTGCTGGGCTGATCCCGCTTCACTCGCC-------------
------------------------------------------------------------
------------------------------------------------------------
------------------------------------------------------------
------------------------------------------------------------
------------------------------------------------------------
-----------------------------------------------
>Nassodonta_dorri_MNHNIM200920642
-ACATTATATATTTTATTTGGGATATGATCAGGTTTAGTGGGTACGGGACTAAGATTGCT
TATTCGAGCTGAATTAGGTCAACCTGGGGCATTATTAGGGGACGATCAACTTTACAATGT
TATTGTTACAGCCCATGCATTTGTTATAATTTTCTTTTTAGTTATACCAATAATGATTGG
GGGATTTGGGAATTGACTCGTTCCGTTAATATTAGGAGCCCCTGATATAGCATTTCCTCG
TTTGAATAATATAAGTTTTTGACTTTTACCACCAGCTCTATTTTTATTACTGTCTTCGGC
TGCTGTAGAAAGAGGGGTTGGTACTGGCTGAACTGTATATCCTCCTTTGGCAGGAAACAT
TGCCCACGCGGGAGGGTCTGTAGATCTGGCAATTTTTTCTCTTCATCTTGCTGGGGCTTC
ATCTATTTTAGGAGCTGTTAATTTCATTACAACTATTATTAATATACGATGACGTGGGAT
GCAATTTGAACGACTTCCTTTATTTGTCTGGTCTGTGAAAATTACAGCAATTTTACTTCT
ATTATCTTTACCGGTATTAGCCGGAGCTATTACTATATTGCTAACTGACCGAAACTTTAA
TACAGCATTTTTTGACCCGGCAGGAGGAGGAGATCCTATTCTGTACCAACACCTTTTCAA
AAACATCGCTCTTTGTAACTTT-TAAATAGAGAGTCGGACCTGCCCAGTGA--ATTTTTT
TTAACGGCCGCGGTAC-TCTGACCGTGCAAAGGTAGCATAATCATTTGCCTTATAATTGA
AGGCTAGTATGAATGGTTTGACAAGAATACGGCTGTCTCTCTATAATTTTATAGAATCTT
ATCTTCAGGTGAAGAAGCCTGGATTTAACTAATAGACAAGAAGACCCTATCGAGCTTG-A
AAAAAGTTAGTAGAATA---AATATATTAATTACA-TTAAAAAATTAACTACTATTAATT
-----TTAGTTGGGGCGACTAGGGAACATTTAAAGCTTCCCTTAAATTG-T--------A
AAAATTAACATATT-ATGATCCG-AA-CTTACCGATTAAAGAAATTAGTTACCGTAGGGA
TAACAGCATTATCTTTTTTAAGAGTTCTTATCGAAAAAAAGGTTTGTGACCTCGATGTTG
GACCAGGATACCCCAAAGATGCAGAAGTCTTTAAAGGTTGGTCTGTTCGACCATTAAAAT
CCTACGTGACAGAGCCTTATTC-AAGCTGTTTTTATCAACAGTATTTACTTTCAAGTCCG
CCTTCTAATTAG-CAATTTCAGCAAATTT-TTCGTA-TTATAACT-TTAATAATTGTAAC
CCATCTTCTCCCTAATATAAGCTGCACCTTGATCTGACGTGCCAACTTTAAATA---TTA
ATATTGCTAACTTCTGATTTCTTAAAAGTTACCTGACGACGACGGTATACAGACTGCG-A
TACTAATTAGGGTTAGGT-ACAGCGTGGATTGTCGATTACGAGACAGGTTCCCCTGATGG
GTCTAGAACACCGCCAAGCCCTTTGAGTTTTAAATTTTTG--------------------
AAATTCATAGTACTCTGGTAAATTCAATTTG-ATTTACAATCATG-AATAATGGGGTATC
TAATCCCAG-TTTCCCTCACGATTTTCACAGATTCGGCTTT---AATTAGTTAGTATAAA
AATAGTTGTCTATATTCAAATTTTACTTTTTTATAGGCAGTCAACAAACTTTATATC---
------------TTGAGCCTAACTGTCTTTT-TACCCAAATATATAATTTAATCTATTGG
TTTAACCG---------------------------------CGACCCTGTGCC-GGCGGG
CCCAC----CCCAAAGTCCATCCGA-GGAAGCGGTCGGCAGACACGGTTGCCCAGTCTCT
GCCAGTC---GAACGTCCCAGGAGGG-CGAGGCGGCCC---ACGCCGGCGGCGGCTCCTC
GGTCCCCAGAGCGGATCGGGACAGGCGAGGCTATACCAGTGCACGC--CGAGGCGCGCAC
CTACCATCCCC-GCCGCCTTCTGACCG-CCCGAGAACCGGTCGTGGCGCTCTGCCCGCGG
AAAGTGCACACGGCCGACGCTC-GTGCCGCAAGCCGGGAGGGTCTTGC--GATCCCTGGC
CC-AGCCGCGGCCGC-GC--GCCATCCGAGCTGAATTCCGCGGGCCGACTTTGCGGATCC
ACCCGTTTACCTCTAGGCGGTTTCACGTACTGTTGAACTCTCTC-TTCAAAGTTCTTTTC
AACTTTCCCTCACGGTACTTGTCCGCTATCGGACTCGTGCCAGTATTTAGCCTTAGATGG
AGTTTACCACCCGCTTT-GGCTGCATTCCCAAACAACCCGACTCCGGAGACGCTCGCAGC
CGACGCGCCAGCGGCCAGTAAAGGCCTGACACCCGCTCTGGGAGAGGCCCCGATCAGGAG
GACTTCGGACACCGGCGCA-TTCGACAGTTGGCGTCCCATACACCACAGTTCCCGCCAGC
-GAGATGCTGGGGGATTCGGTGCTGGGCTGATCCCGCTTCACTCGCC-------------
------------------------------------------------------------
------------------------------------------------------------
------------------------------------------------------------
------------------------------------------------------------
------------------------------------------------------------
-----------------------------------------------
>Nassodonta_dorri_MNHNIM200920643
-ACATTATATATTTTATTTGGGATATGATCAGGTTTAGTGGGTACGGGACTAAGATTGCT
TATTCGAGCTGAATTAGGTCAACCTGGGGCATTATTAGGGGACGATCAACTTTACAATGT
TATTGTTACAGCCCATGCATTTGTTATAATTTTCTTTTTAGTTATACCAATAATGATTGG
GGGATTTGGGAATTGACTCGTTCCGTTAATATTAGGAGCCCCTGATATAGCATTTCCTCG
TTTGAATAATATAAGTTTTTGACTTTTACCACCAGCTCTATTTTTATTACTGTCTTCGGC
TGCTGTAGAAAGAGGGGTTGGTACTGGCTGAACTGTATATCCTCCTTTGGCAGGAAACAT
TGCCCACGCGGGAGGGTCTGTAGATCTGGCAATTTTTTCTCTTCATCTTGCTGGGGCTTC
ATCTATTTTAGGAGCTGTTAATTTCATTACAACTATTATTAATATACGATGACGTGGGAT
GCAATTTGAACGACTTCCTTTATTTGTCTGGTCTGTGAAAATTACAGCAATTTTACTTCT
ATTATCTTTACCGGTATTAGCCGGAGCTATTACTATATTGCTAACTGACCGAAACTTTAA
TACAGCATTTTTTGACCCGGCAGGAGGAGGAGATCCTATTCTGTACCAACACCTTTTCAA
AAACATCGCTCTTTGTAACTTT-TAAATAGAGAGTCGGACCTGCCCAGTGA--ATTTTTT
TTAACGGCCGCGGTAC-TCTGACCGTGCAAAGGTAGCATAATCATTTGCCTTATAATTGA
AGGCTAGTATGAATGGTTTGACAAGAATACGGCTGTCTCTCTATAATTTTATAGAATCTT
ATCTTCAGGTGAAGAAGCCTGGATTTAACTAATAGACAAGAAGACCCTATCGAGCTTG-A
AAAAAGTTAGTAGAATA---AATATATTAATTACA-TTAAAAAATTAACTACTATTAATT
-----TTAGTTGGGGCGACTAGGGAACATTTAAAGCTTCCCTTAAATTG-T--------A
AAAATTAACATATT-ATGATCCG-AA-CTTACCGATTAAAGAAATTAGTTACCGTAGGGA
TAACAGCATTATCTTTTTTAAGAGTTCTTATCGAAAAAAAGGTTTGTGACCTCGATGTTG
GACCAGGATACCCCAAAGATGCAGAAGTCTTTAAAGGTTGGTCTGTTCGACCATTAAAAT
CCTACGTGACAGAGCCTTATTC-AAGCTGTTTTTATCAACAGTATTTACTTTCAAGTCCG
CCTTCTAATTAG-CAATTTCAGCAAATTT-TTCGTA-TTATAACT-TTAATAATTGTAAC
CCATCTTCTCCCTAATATAAGCTGCACCTTGATCTGACGTGCCAACTTTAAATA---TTA
ATATTGCTAACTTCTGATTTCTTAAAAGTTACCTGACGACGACGGTATACAGACTGCG-A
TACTAATTAGGGTTAGGT-ACAGCGTGGATTGTCGATTACGAGACAGGTTCCCCTGATGG
GTCTAGAACACCGCCAAGCCCTTTGAGTTTTAAATTTTTG--------------------
AAATTCATAGTACTCTGGTAAATTCAATTTG-ATTTACAATCATG-AATAATGGGGTATC
TAATCCCAG-TTTCCCTCACGATTTTCACAGATTCGGCTTT---AATTAGTTAGTATAAA
AATAGTTGTCTATATTCAAATTTTACTTTTTTATAGGCAGTCAACAAACTTTATATC---
------------TTGAGCCTAACTGTCTTTT-TACCCAAATATATAATTTAATCTATTGG
TTTAACC----------------------------------CGACCCTGTGCC-GGCGGG
CCCAC----CCCAAAGTCCATCCGA-GGAAGCGGTCGGCAGACACGGTTGCCCAGTCTCT
GCCAGTC---GAACGTCCCAGGAGGG-CGAGGCGGCCC---ACGCCGGCGGCGGCTCCTC
GGTCCCCAGAGCGGATCGGGACAGGCGAGGCTATACCAGTGCACGC--CGAGGCGCGCAC
CTACCATCCCC-GCCGCCTTCTGACCG-CCCGAGAACCGGTCGTGGCGCTCTGCCCGCGG
AAAGTGCACACGGCCGACGCTC-GTGCCGCAAGCCGGGAGGGTCTTGC--GATCCCTGGC
CC-AGCCGCGGCCGC-GC--GCCATCCGAGCTGAATTCCGCGGGCCGACTTTGCGGATCC
ACCCGTTTACCTCTAGGCGGTTTCACGTACTGTTGAACTCTCTC-TTCAAAGTTCTTTTC
AACTTTCCCTCACGGTACTTGTCCGCTATCGGACTCGTGCCAGTATTTAGCCTTAGATGG
AGTTTACCACCCGCTTT-GGCTGCATTCCCAAACAACCCGACTCCGGAGACGCTCGCAGC
CGACGCGCCAGCGGCCAGTAAAGGCCTGACACCCGCTCTGGGAGAGGCCCCGATCAGGAG
GACTTCGGACACCGGCGCA-TTCGACAGTTGGCGTCCCATACACCACAGTTCCCGCCAGC
-GAGATGCTGGGGGATTCGGTGCTGGGCTGATCCCGCTTCACTCGCC-------------
------------------------------------------------------------
------------------------------------------------------------
------------------------------------------------------------
------------------------------------------------------------
------------------------------------------------------------
-----------------------------------------------
>Nassodonta_dorri_MNHNIM200920644
-ACATTATATATTTTATTTGGGATATGATCAGGTTTAGTGGGTACGGGACTAAGATTGCT
TATTCGAGCTGAATTAGGTCAACCTGGGGCATTATTAGGGGACGATCAACTTTACAATGT
TATTGTTACAGCCCATGCATTTGTTATAATTTTCTTTTTAGTTATACCAATAATGATTGG
GGGATTTGGGAATTGACTCGTTCCGTTAATATTAGGAGCCCCTGATATAGCATTTCCTCG
TTTGAATAATATAAGTTTTTGACTTTTACCACCAGCTCTATTTTTATTACTGTCTTCGGC
TGCTGTAGAAAGAGGGGTTGGTACTGGCTGAACTGTATATCCTCCTTTGGCAGGAAACAT
TGCCCACGCGGGAGGGTCTGTAGATCTGGCAATTTTTTCTCTTCATCTTGCTGGGGCTTC
ATCTATTTTAGGAGCTGTTAATTTCATTACAACTATTATTAATATACGATGACGTGGGAT
GCAATTTGAACGACTTCCTTTATTTGTCTGGTCTGTGAAAATTACAGCAATTTTACTTCT
ATTATCTTTACCGGTATTAGCCGGAGCTATTACTATATTGCTAACTGACCGAAACTTTAA
TACAGCATTTTTTGACCCGGCAGGAGGAGGAGATCCTATTCTGTACCAACACCTTTTCAA
AAACATCGCTCTTTGTAACTTT-TAAATAGAGAGTCGGACCTGCCCAGTGA--ATTTTTT
TTAACGGCCGCGGTAC-TCTGACCGTGCAAAGGTAGCATAATCATTTGCCTTATAATTGA
AGGCTAGTATGAATGGTTTGACAAGAATACGGCTGTCTCTCTATAATTTTATAGAATCTT
ATCTTCAGGTGAAGAAGCCTGGATTTAACTAATAGACAAGAAGACCCTATCGAGCTTG-A
AAAAAGTTAGTAGAATA---AATATATTAATTACA-TTAAAAAATTAACTACTATTAATT
-----TTAGTTGGGGCGACTAGGGAACATTTAAAGCTTCCCTTAAATTG-T--------A
AAAATTAACATATT-ATGATCCG-AA-CTTACCGATTAAAGAAATTAGTTACCGTAGGGA
TAACAGCATTATCTTTTTTAAGAGTTCTTATCGAAAAAAAGGTTTGTGACCTCGATGTTG
GACCAGGATACCCCAAAGATGCAGAAGTCTTTAAAGGTTGGTCTGTTCGACCATTAAAAT
CCTACGTGACAGAGCCTTATTC-AAGCTGTTTTTATCAACAGTATTTACTTTCAAGTCCG
CCTTCTAATTAG-CAATTTCAGCAAATTT-TTCGTA-TTATAACT-TTAATAATTGTAAC
CCATCTTCTCCCTAATATAAGCTGCACCTTGATCTGACGTGCCAACTTTAAATA---TTA
ATATTGCTAACTTCTGATTTCTTAAAAGTTACCTGACGACGACGGTATACAGACTGCG-A
TACTAATTAGGGTTAGGT-ACAGCGTGGATTGTCGATTACGAGACAGGTTCCCCTGATGG
GTCTAGAACACCGCCAAGCCCTTTGAGTTTTAAATTTTTG--------------------
AGATTCATAGTACTCTGGTAAATTCAATTTG-ATTTACAATCATG-AATAATGGGGTATC
TAATCCCAG-TTTCCCTCACGATTTTCACAGATTCGGCTTT---AATTAGTTAGTATAAA
AATAGTTGTCTATATTCAAATTTTACTTTTTTATAGGCAGTCAACAAACTTTATATC---
------------TTGAGCCTAACTGTCTTTT-TACCCAAATATATAATTTAATCTATTGG
TTTAACCG--GGTCGGGTGGAGGGCCGACCGATTCG-CCACCGACCCTGTGCC-GGCGGG
CCCAC----CCCAAAGTCCATCCGA-GGAAGCGGTCGGCAGACACGGTTGCCCAGTCTCT
GCCAGTC---GAACGTCCCAGGAGGG-CGAGGCGGCCC---ACGCCGGCGGCGGCTCCTC
GGTCCCCAGAGCGGATCGGGACAGGCGAGGCTATACCAGTGCACGC--CGAGGCGCGCAC
CTACCATCCCC-GGCGCCTTCTGACCG-CCCGAGAACCGGTCGTGGCGCTTTGCCCGCGG
AAAGTGCACACGGCCGACGCTC-GTGCCGCAAGCCGGGAGGGTCTTGC--GATCCCTGGC
CC-AGCCGCGGCCGC-GC--GCCATCCGAGCTGAATTCCGCGGGCCGACTTTGCGGATCC
ACCCGTTTACCTCTAGGCGGTTTCACGTACTGTTGAACTCTCTC-TTCAAAGTTCTTTTC
AACTTTCCCTCACGGTACTTGTCCGCTATCGGACTCGTGCCAGTATTTAGCCTTAGATGG
AGTTTACCACCCGCTTTGGGCTGCATTCCCAAACAACCCGACTCCGGAGACGCTCGCAGC
CGACGCGCCAGCGGCCAGTAAAGGCCTGACACCCGCTCTGGGAGAGGCCCCGATCAGGAG
GACTTCGGACACCGGCGCA-TTCGACAGTTGGCGTCCCATACACCACAGTTCCCGCCAGC
-GAGATGCTGGGGGATTCGGTGCTGGGCTGATCCCGCTTCACTCGCC-------------
------------------------------------------------------------
------------------------------------------------------------
------------------------------------------------------------
------------------------------------------------------------
------------------------------------------------------------
-----------------------------------------------
>Nassodonta_dorri_MNHNIM200920653
-ACATTATATATTTTATTTGGGATATGATCAGGTTTAGTGGGTACGGGACTAAGATTGCT
TATTCGAGCTGAATTAGGTCAACCTGGGGCATTATTAGGGGACGATCAACTTTACAATGT
TATTGTTACAGCCCATGCATTTGTTATAATTTTCTTTTTAGTTATACCAATAATGATTGG
GGGATTTGGAAATTGACTCGTTCCGTTAATATTAGGAGCCCCTGATATAGCATTTCCTCG
TTTGAATAATATAAGTTTTTGACTTTTACCACCAGCTCTATTTCTATTACTGTCTTCGGC
TGCTGTAGAAAGAGGGGTTGGTACTGGCTGAACTGTATATCCTCCTTTGGCAGGAAACAT
TGCCCACGCGGGAGGGTCTGTAGATCTGGCAATTTTTTCTCTTCATCTTGCTGGGGCTTC
ATCTATTTTAGGAGCTGTTAATTTTATTACAACTATTATTAATATACGATGACGTGGGAT
GCAATTTGAACGACTTCCTTTATTTGTCTGGTCTGTGAAAATTACAGCAATTTTACTTCT
ATTATCTTTACCGGTATTAGCCGGAGCTATTACTATATTGCTAACTGACCGAAACTTTAA
TACAGCATTTTTTGACCCGGCAGGAGGAGGAGATCCTATTCTGTACCAACACCTTTTCAA
AAACATCGCTCTTTGTAACTTT-TAAATAGAGAGTCGGACCTGCCCAGTGA--ATTTTTT
TTAACGGCCGCGGTAC-TCTGACCGTGCAAAGGTAGCATAATCATTTGCCTTATAATTGA
AGGCTAGTATGAATGGTTTGACAAGAATACAGCTGTCTCTCTATAATTTTATAGAATCTT
ATCTTCAGGTGAAGAAGCCTGGATTTAACTAATAGACAAGAAGACCCTATCGAGCTTG-A
AAAAAGTTAGTAGAATA---AATATATTAATTACA-TTAAAAAATTAACTACTATTAATT
-----TTAGTTGGGGCGACTAGGGAACATTTAAAGCTTCCCTTAAATTG-T--------A
AAAATTAACATATT-ATGATCCG-AA-CTTACCGATTAAAGAAATTAGTTACCGTAGGGA
TAACAGCATTATCTTTTTTAAGAGTTCTTATCGAAAAAAAGGTTTGTGACCTCGATGTTG
GACCAGGATACCCCAAAGATGCAGAAGTCTTTAAAGGTTGGTCTGTTCGACCATTAAAAT
CCTACGTGACAGAGCCTTATTC-AAGCTGTTTTTATCAACAGTATTTACTTTCAAGTCCG
CCTTCTAATTAG-CAATTTCAGCAAATTT-TTCGTA-TTATAACT-TTAATAATTGTAAC
CCATCTTCTCCCTAATATAAGCTGCACCTTGATCTGACGTGCCAACTTTAAATA---TTA
ATATTGCTAACTTCTGATTTCTTAAAAGTTACCTGACGACGACGGTATACAGACTGCG-A
TACTAATTAGGGTTAGGT-ACAGCGTGGATTGTCGATTACGAGACAGGTTCCCCTGATGG
GTCTAGAACACCGCCAAGCCCTTTGAGTTTTAAATTTTTG--------------------
AGATTCATAGTACTCTGGTAAATTCAATTTG-ATTTACAATCATG-AATAATGGGGTATC
TAATCCCAG-TTTCCCTCACGATTTTCACAGATTCGGCTTT---AATTAGTTAGTATAAA
AATAGTTGTCTATATTCAAATTTTACTTTTTTATAGGCAGTCAACAAACTTTATATC---
------------TTGAGCCTAACTGTCTTTT-TACCCAAATATATAATTTAATCTATTGG
TTTAACCG----------------------------------------------------
------------------------------------------------------------
------------------------------------------------------------
------------------------------------------------------------
------------------------------------------------------------
------------------------------------------------------------
------------------------------------------------------------
------------------------------------------------------------
------------------------------------------------------------
------------------------------------------------------------
------------------------------------------------------------
------------------------------------------------------------
------------------------------------------------------------
------------------------------------------------------------
------------------------------------------------------------
------------------------------------------------------------
------------------------------------------------------------
------------------------------------------------------------
-----------------------------------------------
>Anentome_sp._A_MNHNIM201352178
AACATTATATATTTTATTTGGGATATGATCAGGATTGGTTGGTACAGGATTAAGTTTATT
AATTCGTGCTGAGCTAGGACAACCTGGAGCTTTACTTGGTGATGATCAACTTTATAACGT
GATTGTTACAGCTCATGCTTTTGTTATAATTTTTTTTTTAGTTATACCTATAATAATTGG
CGGTTTTGGAAATTGATTGATTCCATTAATATTAGGAGCACCAGATATGGCATTTCCTCG
TTTAAATAATATAAGATTTTGATTATTACCACCTGCTTTACTTCTTTTATTATCTTCAGC
AGCTGTTGAGAGTGGTGTTGGAACTGGGTGAACTGTTTATCCACCTCTTGCAGGAAATAT
AGCTCATGCTGGCGGTTCTGTAGATTTAGCTATTTTTTCATTACATCTTGCAGGAGTATC
ATCAATTTTAGGTGCAGTAAATTTTATTACAACTATTATTAATATACGATGACGTGGTAT
GCAATTTGAACGACTTCCTTTATTCGTTTGATCTGTGAAGATTACTGCTATTTTATTGCT
TTTATCATTACCTGTATTAGCTGGAGCTATTACTATACTTTTAACTGATCGAAATTTTAA
TACTTCTTTTTTTGACCCTGCAGGAGGTGGAGATCCTATTTTATATCAACACTTATTTAA
AAACATCGCTCCTTGATATTAT-TATATAAGGAGTTGGACCTGCCCAGTGA--TTTATTT
T-AACGGCCGCGGTAC-TCTGACCGTGCAAAGGTAGCATAATCATTTGCCTTATAATTGA
AGGCTAGTATGAAAGGTTTAACAAGAATATTACTGTCTCAATACGATTAATTAGAATTTT
ATTTTTAGGTGAAGAAGCCTAAATTAAATTAATAGACAAGAAGACCCTATCGAGCTTT-A
AATAATTATGAAGACTA-----TTTATTGATAAAT-TTAAAAAATTAGCTTCTAAAAATT
-----TTAGTTGGGGCGACTAAGGAACAATTAAAGCTTCC-TTAATTAAATT--------
ATTATGTTCAAATA-TTGATCCATAA-AATTATGATTAATGGAATTAGTTACCGTAGGGA
TAACAGCATAATCTTTTTTAAGAGCTCTTATCGAAAAAAAGGTTTGTGACCTCGATGTTG
GACCAAAATATCCTAAAGATGCAGCAGTCTTTAATGGTTGGTCTGTTCGACCATTAAAAT
TTTACCTGA---------------------------------------------------
------------------------------------------------------------
------------------------------------------------------------
------------------------------------------------------------
------------------------------------------------------------
------------------------------------------------------------
------------------------------------------------------------
------------------------------------------------------------
------------------------------------------------------------
------------------------------------------------------------
-------------------GAGGGCCGACCGATTCG-CCACCGA-CCTGTGTC-GGCAGG
GCCTAAGCTCCCCGGGTCCGTCCCG-GGACGCGGTCGGCAGACACGGTGGCCCAGTCTCT
GCCAGTC---GAACGTCCCTGGAGGGCCGGGGCGGCCC--GGCGCCGATGGCGGCTCCTC
GGTCCCCGGAGCGGATCGGGACAGGCGCGGCTGTACCGGGGCACGC--CGAGGCGCGCCC
CTACCATCCGC-GCCGCCTTCTGACCG-CCCGAGAACCGGTCGTGGCGCTCTGCCCGCGG
AAAGTGCACACGGCCGACGCGC-GTCCCGCC-GCAGGAAGGGTCTTGC--GATCCCGGAC
CCCCGCCGCGGGCGC-GC--ACCATCCGAGCTGAATTCCGCGGGCCGACTTTGCGGATCC
ACCCGTTTACCTCTAGGCGGTTTCACGTACTGTTGAACTCTCTC-TTCAAAGTTCTTTTC
AACTTTCCCTCACGGTACTTGTCCGCTATCGGACTCGTGCCAGTGTTTAGCCTTAGATGG
AGTTTACCACCCGCTTTGGGCTGCATTCCCAAACAACCCGACTCCCGAGACGCTCGCAGC
CGACGCGCCGGCGGCCAGTAAAGGCCTGACACCCGCTTTGGGAGAGGCCCCGATCAGGAG
GACTTCGGACGCCGGCGCA-TTCGACAGTTGGCGTCCCATACACCACAGCTCCCGCCAGC
CACGATGCTGGGGGATTCGGTGCTGGGCTGGTCCCGCTTCACTCGCCTCCTTGGGCATGA
TGGTGACACGCTTGGCGTGGATCGCACACAGGTTGGTGTCCTCGAACAGACCCACCAAGT
ATGCCTCGCTAGCCTCCTGCAGGGCCATGACAGCTGAGCTCTGGAAGCGCAGGTCGGTCT
TGAAGTCCTGGGCGATCTCACGGACTAGGCGTTGGAAAGGCAGCTTGCGGATGAGCAGTT
CAGTGCTCTTCTGATAACGGCGGATCTCACGAAGAGCCACGGTACCAGGCCTGTAACGGT
GGGGCTTCTTCACCCCGCCGGTGGCAGGAGCGCTCTTGCGAGCAGCCTTAGTGGCCAGCT
GCTTGCGAGGGGCCTTGCCTCCAGTCGACTTTCGGGCCGTCTGCTTG
>Anentome_sp._A_MNHNIM201352183
-ACATTATATATTTTATTTGGGATATGATCAGGATTGGTTGGTACAGGATTAAGTTTATT
AATTCGTGCTGAGCTAGGACAACCTGGAGCTTTACTTGGTGATGATCAACTTTATAACGT
GATTGTTACAGCTCATGCTTTTGTTATAATTTTTTTTTTAGTTATACCTATAATAATTGG
TGGTTTTGGAAATTGATTGATTCCATTAATATTAGGAGCACCAGATATGGCATTTCCTCG
TTTAAATAATATAAGATTTTGATTATTACCACCTGCTTTACTTCTTTTATTATCTTCAGC
AGCTGTTGAGAGTGGTGTTGGAACTGGGTGAACTGTTTATCCACCTCTTGCAGGAAATAT
AGCTCATGCTGGCGGTTCTGTAGATTTAGCTATTTTTTCATTACATCTTGCAGGAGTATC
ATCAATTTTAGGTGCGGTAAATTTTATTACAACTATTATTAATATACGATGACGTGGTAT
GCAATTTGAACGACTTCCTTTATTTGTTTGATCTGTAAAGATTACTGCTATTTTACTACT
TTTATCATTACCTGTATTAGCTGGAGCTATTACTATACTTTTAACTGATCGAAATTTTAA
TACTTCTTTTTTTGACCCTGCAGGAGGTGGAGATCCTATTTTATATCAACACTTATTT--
-----------------------TATATAAGGAGTCGGACCTGCCCAGTGA--TTTATTT
T-AACGGCCGCGGTAC-TCTGACTGTGCAAAGGTAGCATAATCATTTGCCTTATAATTGA
AGGCTAGTATGAAAGGTTTAACAAGAATATTACTGTCTCAATACGATTAATTAGAATTTT
ATTTTTAGGTGAAGAAGCCTAAATTAAATTAATAGACAAGAAGACCCTATCGAGCTTT-A
AATAATTATGAAGACTA-----TTTATTGATAAAT-TTAAAAAATTAGCTTCTAAAAATT
-----TTAGTTGGGGCGACTAAGGAACAATTAAAGCTTCC-TTAATTAAATT--------
ATTATATGCAAATA-TTGATCCATAA-AATTATGATTAATGGAATTAGTTACCGTAGGGA
TAACAGCATAATCTTTTTTAAGAGCTCTTATCGAAAAAAAGGTTTGTGACCTCGATGTTG
GACCAAAATATCCTAAAGATGCAGCAGTCTTTAATGGTTGGTCTGTTCGACCAAWAAAAT
TTTACTTGA---------------------------------------------------
------------------------------------------------------------
------------------------------------------------------------
------------------------------------------------------------
------------------------------------------------------------
------------------------------------------------------------
------------------------------------------------------------
------------------------------------------------------------
------------------------------------------------------------
------------------------------------------------------------
------------------------------------------------------------
------------------------------------------------------------
------------------------------------------------------------
------------------------------------------------------------
------------------------------------------------------------
------------------------------------------------------------
------------------------------------------------------------
------------------------------------------------------------
------------------------------------------------------------
------------------------------------------------------------
------------------------------------------------------------
------------------------------------------------------------
------------------------------------------------------------
------------------------------------------------------------
------------------------------------------------------------
------------------------------------------------------------
------------------------------------------------------------
------------------------------------------------------------
-----------------------------------------------
>Anentome_sp._A_MNHNIM201352184
AACATTATATATTTTATTTGGGATATGATCAGGATTGGTTGGTACAGGATTAAGTTTATT
AATTCGTGCTGAGCTAGGACAACCTGGAGCTTTACTTGGTGATGATCAACTTTATAACGT
GATTGTTACAGCTCATGCTTTTGTTATAATTTTTTTTTTAGTTATACCTATAATAATTGG
CGGTTTTGGAAATTGATTGATTCCATTGATATTAGGAGCACCAGATATGGCATTTCCTCG
TTTAAATAATATAAGATTTTGATTATTACCACCTGCTTTACTTCTTTTATTATCTTCAGC
AGCTGTTGAGAGTGGTGTTGGAACTGGGTGAACTGTTTATCCACCTCTTGCAGGAAATAT
AGCTCATGCTGGCGGTTCTGTAGATTTAGCTATTTTTTCATTACATCTTGCAGGAGTATC
ATCAATTTTAGGTGCGGTAAATTTTATCACAACTATTA----------------------
------------------------------------------------------------
------------------------------------------------------------
----------------------------------------------------------AA
AAACATCGCTCCTTGATATTAT-TATATAAGGAGTCGGACCTGCCCAGTGA--TTTATTT
T-AACGGCCGCGGTAC-TCTGACCGTGCAAAGGTAGCATAATCATTTGCCTTATAATTGA
AGGCTAGTATGAAAGGTTTAACAAGAATATTACTGTCTCAATACGATTAATTAGAATTTT
ATTTTTAGGTGAAGAAGCCTAAATTAAATTAATAGACAAGAAGACCCTATCGAGCTTT-A
AATAATTATAAAGACTA-----TTTATTGATAAAT-TTAAAAAATTAGCTTCTAAAAATT
-----TTAGTTGGGGCGACTAAGGAACAATTAAAGCTTCC-TTAATTAAATT--------
ATTATGTGCAAATA-TTGATCCATAA-AATTATGATTAATGGAATTAGTTACCGTAGGGA
TAACAGCATAATCTTTTTTAAGAGCTCTTATCGAAAAAAAGGTTTGTGACCTCGATGTTG
GACCAAAATATCCTAAAGATGCAGCAGTCTTTAATGGTTGGTCTGTTCGACCATTAAAAT
TTTACCTGA---------------------------------------------------
------------------------------------------------------------
------------------------------------------------------------
------------------------------------------------------------
------------------------------------------------------------
------------------------------------------------------------
------------------------------------------------------------
------------------------------------------------------------
------------------------------------------------------------
------------------------------------------------------------
-------------------GAGGGCCGACCGAT-CGCCCACCGACCCTGTGTC-AGCAGG
GCCTAAGCTCCCCGGGTCCGTCCCG-GGACGCGGTCGGCAGACACGGTGGCCCAGTCTCT
GCCAGTC---GAACGTCCCTGGAGGGCCGGGGCGGCCC--GGCGCCGACGGCGGCTCCTC
GGTCCCCGGAGCGGATCGGGACAGGCGCGGCTGTACCGGGGCACGC--CGAGGCGCGCCC
CTACCATCCGC-GCCGCCTTCTGACCG-CCCGAGAACCGGTCGTGGCGCTCTGCCCGCGG
AAAGTGCACACGGCCGACGCGC-GTCCCGCC-GCRGGAAGGGTCTTGC--GATCCCGGAC
CCCCGCCGCGGGCGC-GC--ACCATCCGAGCTGAATTCCGCGGGCCGACTTTGCGGATCC
ACCCGTTTACCTCTAGGCGGTTTCACGTACTGTTGAACTCTCTC-TTCAAAGTTCTTTTC
AACTTTCCCTCACGGTACTTGTCCGCTATCGGACTCGTGCCAGTGTTTAGCCTTAGATGG
AGTTTACCACCCGCTTTGGGCTGCATTCCCAAACAACCCGACTCCCGAGACGCTCGCAGC
CGACGCGCCGGCGGCCAGTAAAGGCCTGACACCCGCTTTGGGAGAGGCCCCGATCAGGAG
GACTTCGGACGCCGGCGCA-TTCGACAGTTGGCGTCCCATACACCACAGCTCCCGCCAGC
CACGATGCTGGGGGATTCGGTGCTGGGCTGGTCCCGCTTCACTCGCCTCCTTTGGCATGA
TGGTGACACGCTTGGCGTGGATCGCACACAGGTTGGTGTCCTCGAACAGACCCACCAAGT
ATGCCTCGCTAGCCTCCTGCAGGGCCATGACAGCTGAGCTCTGGAAGCGCAGGTCGGTCT
TGAAGTCCTGGGCGATCTCACGGACTAGGCGTTGGAAAGGCAGCTTGCGGATGAGCAGTT
CAGTGCTCTTCTGATAACGGCGGATCTCACGAAGAGCCACGGTACCAGGCCTGTAACGGT
GGGGCTTCTTCACCCCGCCGGTGGCAGGAGCGCTCTTGCGAGCAGCCTTAGTGGCCAGCT
GCTTTCGAGGGGCCTTGCCTCCAGTCGACTTTCGGGCCGTCTGCTTG
>Anentome_sp._A_MNHNIM201352185
AACATTATATATTTTATTTGGGATATGATCAGGATTGGTTGGTACAGGATTAAGTTTATT
AATTCGTGCTGAGCTAGGACAACCTGGAGCTTTACTTGGTGATGATCAACTTTATAACGT
GATTGTTACAGCTCATGCTTTTGTTATAATTTTTTTTTTAGTTATACCTATAATAATTGG
CGGTTTTGGAAATTGATTGATTCCATTGATATTAGGAGCACCAGATATGGCATTTCCTCG
TTTAAATAATATAAGATTTTGATTATTACCACCTGCTTTACTTCTTTTATTATCTTCAGC
AGCTGTTGAGAGTGGTGTTGGAACTGGGTGAACTGTTTATCCACCTCTTGCAGGAAATAT
AGCTCATGCTGGCGGTTCTGTAGATTTAGCTATTTTTTCATTACATCTTGCAGGAGTATC
ATCAATTTTAGGTGCGGTAAATTTTATTACAACTATTATTAATATACGATGACGTGGTAT
GCAATTTGAGCGACTTCCTTTATTTGTTTGATCTGTAAAGATTACTGCTATTTTACTACT
TTTATCATTACCTGTATTAGCTGGAGCTATTACTATACTTTTAACTGATCGAAATTTTAA
TACTTCTTTTTTTGACCCTGCAGGAGGTGGAGATCCTATTTTATATCAACACTTATTTAA
AAACATCGCTCCTTGATATTAT-TATATAAGGAGTCGGACCTGCCCAGTGA--TTTATTT
T-AACGGCCGCGGTAC-TCTGACCGTGCAAAGGTAGCATAATCATTTGCCTTATAATTGA
AGGCTAGTATGAAAGGTTTAACAAGAATATTACTGTCTCAATACGATTAATTAGAATTTT
ATTTTTAGGTGAAGAAGCCTAAATTAAATTAATAGACAAGAAGACCCTATCGAGCTTT-A
AATAATTATAAAGACTA-----TTTATTGATAAAT-TTAAAAAATTAGCTTCTAAAAATT
-----TTAGTTGGGGCGACTAAGGAACAATTAAAGCTTCC-TTAATTAAATT--------
ATTATGTGCAAATA-TTGATCCATAA-AATTATGATTAATGGAATTAGTTACCGTAGGGA
TAACAGCATAATCTTTTTTAAGAGCTCTTATCGAAAAAAAGGTTTGTGACCTCGATGTTG
GACCAAAATATCCTAAAGATGCAGCAGTCTTTAATGGTTGGTCTGTTCGACCATTAAAAT
TTTACCTGA---------------------------------------------------
------------------------------------------------------------
------------------------------------------------------------
------------------------------------------------------------
------------------------------------------------------------
------------------------------------------------------------
------------------------------------------------------------
------------------------------------------------------------
------------------------------------------------------------
------------------------------------------------------------
-------------------GAGGGCCGACCGATTCGCCCACCGACCCTGTGTC-AGCAGG
GCCTAAGCTCCCCGGGTCCGTCCCA-GGACGCGGTCGGCAGACACGGTGGCCCAGTCTCT
GCCAGTC---GAACGTCCCTGGAGAGCCGGGGCGGCCC--GGCGCCGACGGCGGCTCCTC
GGTCCCCAGAGCGGATCGGGACAGGCGCGGCTGTACCGGGGCACGC--CGAGGCACGCCC
CTACCATCCGC-GCCGCCTTCTGACCG-CCCGAGAACCGGTCGTGGCGCTCTGCCCGCGG
AAAGTGCACACGGCCGACGCGC-GTCCCGCC-GCAGGAAGGGTCTTGC--GATCCCGGAC
CCCCGCCGCGGGCGC-GC--ACCATCCGAGCTGAATTCCGCGGGCCGACTTTGCGGATCC
ACCCGTTTACCTCTAGGCGGTTTCACGTACTGTTGAACTCTCTC-TTCAAAGTTCTTTTC
AACTTTCCCTCACGGTACTTGTCCGCTATCGGACTCGTGCCAGTGTTTAGCCTTAGATGG
AGTTTACCACCCGCTTTGGGCTGCATTCCCAAACAACCCGACTCCCGAGACGCTCGCAGC
CGACGCGCCGGCGGCCAGTAAAGGCCTGACACCCGCTTTGGGAGAGGCCCCGATCAGGAG
GACTTCGGACGCCGGCGCA-TTCGACAGTTGGCGTCCCATACACCACAGCTCCCGCCAGC
CACGATGCTGGGGGATTCGGTGCTGGGCTGGTCCCGCTTCACTCGCCTCCTTTGGCATGA
TGGTGACACGCTTGGCGTGGATCGCACACAGGTTGGTGTCCTCGAACAGACCCACCAAGT
ATGCCTCGCTAGCCTCCTGCAGGGCCATGACAGCTGAGCTCTGGAAGCGCAGGTCGGTCT
TGAAGTCCTGGGCGATCTCACGGACTAGGCGTTGGAAAGGCAGCTTGCGGATGAGCAGTT
CAGTGCTCTTCTGATAACGGCGGATCTCACGAAGAGCCACGGTACCAGGCCTGTAACGGT
GGGGCTTCTTCACCCCGCCGGTGGCAGGAGCGCTCTTGCGAGCAGCCTTAGTGGCCAGCT
GCTTTCGAGGGGCCTTGCCTCCAGTCGACTTTCGGGCCGTCTGCTTG
>Anentome_sp._B_MNHNIM201352175
AACGTTATATATTTTATTTGGAATATGATCAGGATTAGTTGGTACAGGATTAAGCTTATT
AATTCGTGCTGAATTAGGTCAACCTGGCGCTTTGTTAGGTGATGATCAACTATATAATGT
AATTGTTACGGCACATGCTTTTGTTATAATTTTTTTTCTAGTTATACCGATAATAATTGG
GGGATTTGGTAATTGATTAATTCCTTTAATATTAGGTGCACCAGACATGGCATTTCCACG
TCTGAATAACATAAGTTTTTGGCTCTTACCTCCTGCTTTGTTACTATTACTATCATCAGC
AGCTGTAGAAAGAGGTGTTGGGACAGGATGAACTGTTTATCCACCATTGGCCGGTAATCT
TGCCCATGCCGGAGGTTCAGTTGATTTAGCTATTTTTTCTTTACACCTTGCAGGTGTATC
ATCAATTCTAGGTGCAGTAAATTTTATTACAACCATTATCAATATACGATGACGTGGTAT
ACAATTTGAACGACTTCCGTTATTTATTTGGTCAGTAAAAATTACAGCTATTTTATTGCT
ATTATCTTTACCAGTCTTAGCTGGGGCTATTACTATACTTTTAACTGATCGAAATTTTAA
TACTTCTTTTTTTGACCCTGCAGGAGGTGGTGATCCAATTCTATACCAACATCTATTTGA
AAACCTGGGTCCTAGAAAGCAT-TTTATAAGGAGTTGGGCCTGGCCAGTGA--TTTTTTT
--AACGGCCGCGGTAC-TCTGACCGTGCAAAGGTAGCATAATCATTTGCCTTATAATTGA
AGGCTAGTATGAAAGGTTTGACAAGAATATGACTGTCTCTATATGACTAACTAGAATTTT
ACTTTCAGGTGAAGAGGCTTGAATTAAATTAAAAGACAAGAAGACCCTATCGAGCTTTTA
AAAAAATTAGAAGATTA-----TTAATTAATAAGC-TTAAAAAATTAGCTTTTAAAAATT
-----TTAGTTGGGGCGACTAAGGAATAGCAAAAGCTTCC-TTAAAAAAATT--------
TTAATGTACAGATA-TTGATCCATAA-TATTATGATTAATGAAATTAGTTACCGTAGGGA
TAACAGCATAATCTTTTTTGAGAGCTCTTATCGAAAAAAAGGTTTGTGACCTCGATGTTG
GACCAAAATATCCTAAAGATGCAACAATCTTTAATGGTTGGTCTGTTCTACCATTAAAAT
TTTACCTGACAGAGCCTTATTC-AAATTGTTTATCT-AAAATATTTTACTTTCAAGTCCT
CCTT--TAAATCT-GATTTCATAATAATTTTCCGTAATTATAAAT--ATATAATTGTAAC
CCATCTTCTCCCACTTATAAACTGCACCTTGATTTGACGTTTAAATTTATAGTA--ATTA
ATATTGCCAACTTCTAGATTTTCAAAAGTTACCTGACGACAACGGTATACAAGCTGTT--
TGCAAAAGTAGGTTAGGT-CTAACGTGGATTGTCGATTATGAGACAGGTTCCCCTGATTG
GTCTAAAACACCGCCAAGCCCTTTGAGTTTTAAATCTTGA--------------------
GTATTCATAGTACTCTGGTAAATTAGTCTTATATTTACAATCAAG-AATAATGGGGTATC
TAATCCCAG-TTTCCCTCGTGATTTTCGTAGCTTCAGCA-----ATATAGTTATAATTAT
ACAAGCAATTTATATTTAAATTTTACTTTTATATAAAGGGTTGATAAACATTATT-A---
------------TTTAACCTAACT-ACTTTTTTACCTAAAAATATAACTTAATTTCTTGG
TTTAACCGCGGGTCGGGTGGAGGGCCGACCGATTCG-CCACCGACCCTGTGTC-GGCAAG
GCCTAAACTCCCCGGGTCCGTCCCA-GGATGCGGTCGGCAGACACGGTCACCCAGTCTCT
GCCAGTC---GAACATCCCTGGAGGGCCGGGGCGGCCC--GACGCCGACGGCGGCTCCTC
GGTCCCCTGAGCGGATCGGGACAGGCGCGGCTGTACCAGGGCACAC--CGAGGCGCGCCC
CTACCGTCCGC-ACCGCCTTCTGACCG-CCCAAGAACCGGTCGTGGCGCTCTGCCCGCGG
AAAGTGCACACGGCCGACGCAC-GTCCCACC-GCGGGAAGGGTCTTGC--GATCCCGGAC
CCCCACAGCGGGCGC-GC--ACCATCCGAGCTGAATTCCGCAGGCCGACTTTGCGGATCC
ACCCGTTTACCTCTAGGCGGTTTCACGTACTGTTGAACTCTCTC-TTCAAAGTTCTTTTC
AACTTTCCCTCACGGTACTTGTCCGCTATCGGACTCGTGCCAGTATTTAACCTTAGATGG
AGTTTACCACCCGCTTTGGGCTGCATTCCCAAACAACCCGACTCCCGAGACGCTCGCAGT
CGACGCGCCAGCGGCCAGTAAAGGCATGACACCCGCTTTGGGAGAGGCCCCGATCAGGAG
GACTTCGGACGCCGGCGCA-TTCGACAGTTGGCGTCCCATACACCACAGCTCCCGCCAGC
CAGGATGCTGGGGGATTCGGTGCTGGGCTGGTCCCGCTTCACTCGCCTCCTTTGGCATGA
TGGTGACACGCTTGGCGTGGATTGCGCACAGGTTGGTGTCCTCAAACAGACCCACCAGGT
AGGCCTCGCTAGCCTCCTGCAGAGCCATGACTGCTGAGCTCTGGAAGCGTAGGTCAGTCT
TGAAGTCCTGGGCGATCTCACGGACCAGACGCTGGAAAGGCAGCTTGCGGATGAGCAGCT
CAGTGCTCTTCTGATAACGGCGGATCTCACGAAGAGCCACTGTACCGGGCCTGTAACGGT
GGGGCTTCTTTACCCCGCCGGTGGCTGGAGCACTCTTGCGAGCAGCCTTGGTAGCAAGCT
GCTTGCGAGGGGCCTTGCCTCCTGTCGACTTTCGGGCCGTCTGCTTG
>Anentome_sp._B_MNHNIM201352176
AACTTTATATATTTTATTTGGAATATGATCAGGATTGGTTGGTACAGGATTAAGCTTATT
AATTCGTGCTGAATTAGGTCAACCTGGAGCTTTATTAGGTGATGATCAGTTATATAATGT
AATTGTTACGGCACATGCTTTTGTTATAATTTTTTTTCTAGTCATACCAATAATAATTGG
AGGATTTGGTAATTGATTAATTCCTTTAATACTTGGTGCACCAGATATAGCATTTCCTCG
TCTAAATAACATAAGTTTTTGGCTTTTGCCTCCTGCTTTATTGCTGTTATTGTCATCAGC
GGCTGTAGAGAGGGGTGTTGGGACAGGGTGAACCGTTTATCCGCCACTAGCTGGGAATCT
CGCCCATGCTGGAGGCTCAGTTGATTTAGCTATTTTTTCTTTACACCTTGCAGGTGTGTC
ATCAATTTTAGGTGCAGTAAATTTTATTACAACCATTATCAATATACGATGACGTGGTAT
ACAGTTTGAACGACTTCCATTATTTATTTGGTCAGTAAAAATTACAGCTATTTTACTACT
ATTATCTTTACCGGTCTTAGCTGGAGCTATTACCATACTTTTAACTGATCGAAATTTTAA
TACTTCTTTTTTTGATCCTGCAGGAGGTGGTGATCCAATTTTATACCAACATCTATTTAA
AAACATGGCTCCTTGAAAATAT-TTTATAGGGAGTTGGACCTGCCCAGTGA--TTTTTTT
T-AACGGCCGCGGTAC-TCTGACCGTGCAAAGGTAGCATAATCATTTGCCTTATAATTGA
AGGCTAGTATGAAAGGTTTGACAAGAATATAGCTGTCTCTATATGATTAACTAGAATTTT
ACTTTTAGGTGAAGAGGCCTGAATTAAATTAAAAGACAAGAAGACCCTATCGAGCTTTTA
AAAAAATTAGAAGATTA-----TTAATTAATAAGC-TTAAAAAATTAGCTTTTAAAAATT
-----TTAGTTGGGGCGACTGAGGAATAGCAAAAGCTTCC-TTAAGAAAATT--------
TCAATGTACAGATA-TTGATCCATAA-TATTATGATTAATGAAATTAGTTACCGTAGGGA
TAACAGCATAATCTTTTTTGAGAGCTCCTATCGAAAAAAAGGTTTGTGACCTCGATGTTG
GACCAAAATATCCTAAAGATGTAGCAGTCTTTAATGGTTGGTCTGTTCGACCATTAAAAT
TTTACCTGACAGAGCCTTATTC-AAATTGTTTATCT-AAAATATTTTACTTTCAAGTCCT
CCTT--TAAATTT-GATTTCATGATAATT-TCCGTAATTATAAAT--ATATAATTGTAAC
CCATCTGCTCCTACTTATAAGCTGCACCTTGATTTGACGTTTAAATTTATAGTA--ATTA
ATATTGCCAACTTCTAGATTTTCAAAAGTTACCTGACGACAACGGTATACAAGCTGTT--
TGCAAAAGTAGGTTAGGT-TTAACGTGGATTGTCGATTATGAGACAGGTTCCCCTGATTG
GTCTAAAACACCGCCAAGCCCTTTGAGTTTTAAATTTTAA--------------------
GCATTCATAGTACTCTGGTAAATTAATCTTATATTTACAATCAAG-AATAATGGGGTATC
TAATCCCAG-TTTCCCTCGTGATTTTCGTAGCTTCAGCA-----ATATAGTTATAATTAT
ACAAGCAATTTATATCTAAATTTTACTTTTATATAAAAGGTTGATAAACATTATTTG---
------------TTTAACTTAACT-ACTTTTTTACCTAAAAATATAACTTAATTTCTTGG
TCTAACC---------GCGGAGGGCCGACCGATTCG-CCACCGACCCTGTGTC-GGCAAG
GCCTAAACTCCCCGGGTCCGTCCCA-GGACGCGGTCGGCAGACACGGTCACCCAGTCTCT
GCCAGTC---GAACGTCCCTGGAGGGCCGGGGCGGCCC--GACGCCGACGGCGGCTCCTC
GGTCCCCTGAGCGGATCGGGACAGGCGCGGCTGTACCGGGGCACAC--CGAGGCGCGCCC
CTACCGTCCGC-ACCGCCTTCTGACCG-CCCGAGAACCGGTCGTGGCGCTCTGCCCGCGG
AAAGTGCACACGGCCGACGCGC-GTCCCACC-GCGGGAAGGGTCTTGC--GATCCCGGAC
CCCCGCAGCGGGCGC-GC--ACCATCCGAGCTGAATTCCGCAGGCCGACTTTGCGGATCC
ACCCGTTTACCTCTAGGCGGTTTCACGTACTGTTGAACTCTCTC-TTCAAAGTTCTTTTC
AACTTTCCCTCACGGTACTTGTCCGCTATCGGACTCGTGCCAGTATTTAGCCTTAGATGG
AGTTTACCACCCGCTTTGGGCTGCATTCCCAAACAACCCGACTCCCGAGACGCTCGCAGT
CGACGCGCCGGCGGCCAGTAAAGGCCTGACACCCGCTTTGGGAGAGGCCCCGATCAGGAG
GACTTCGGACGCCGGCGCA-TTCGACAGTTGGCGTCCCATACACCACAGCTCCCGCCAGC
CAGGATGCTGGGGGATTCGGTGCTGGGCTGGTCCCGCTTCACTCGCCTCCTTTGGCATGA
TGGTGACACGCTTGGCGTGGATTGCGCACAGGTTGGTGTCCTCAAACAGACCCACCAGGT
AGGCCTCGCTAGCCTCCTGCAGAGCCATGACTGCTGAGCTCTGGAAGCGTAGGTCAGTCT
TGAAGTCCTGGGCGATCTCACGGACCAGACGCTGGAAAGGCAGCTTGCGGATGAGCAGCT
CAGTGCTCTTCTGATAACGGCGGATCTCACGAAGAGCCACTGTACCGGGCCTGTAACGGT
GGGGCTTCTTTACCCCGCCGGTGGCTGGAGCACTCTTGCGAGCAGCCTTGGTAGCAAGCT
GCTTGCGAGGGGCCTTGCCTCCTGTCGACTTTCGGGCCGTCTGCTTG
>Anentome_sp._B_MNHNIM201352177
------------------------------------------------------------
------------------------------------------------------------
------------------------------------------------------------
------------------------------------------------------------
------------------------------------------------------------
------------------------------------------------------------
------------------------------------------------------------
------------------------------------------------------------
------------------------------------------------------------
------------------------------------------------------------
----------------------------------------------------------AA
AAACATGGCTCCTTGAAAGCAT-TTTATAAGGAGTTGGGCCTGCCCAGTGA--TTTTTTT
--AACGGCCGCGGTAC-TCTGACCGTGCAAAGGTAGCATAATCATTTGCCTTATAATTGA
AGGCTAGTATGAAAGGTTTGACAAGAATATGACTGTCTCTATATGACTAACTAGAATTTT
ACTTTCAGGTGAAGAGGCTTGAATTAAATTAAAAGACAAGAAGACCCTATCGAGCTTTTA
AAAAAATTAGAAGATTA-----TTAATTAATAAGC-TTAAAAAATTAGCTTTTAAAAATT
-----TTAGTTGGGGCGACTAAGGAATAGCAAAAGCTTCC-TTAAAAAAATT--------
TTAATGTACAGATA-TTGATCCATAA-TATTATGATTAATGAAATTAGTTACCGTAGGGA
TAACAGCATAATCTTTTTTGAGAGCTCTTATCGAAAAAAAGGTTTGTGACCTCGATGTTG
GACCAAAATATCCTAAAGATGCGGCATTCTTTAATGGTGGGGCTGCTCGACCATTAAAAG
TTTACCTGA---------------------------------------------------
------------------------------------------------------------
------------------------------------------------------------
------------------------------------------------------------
------------------------------------------------------------
------------------------------------------------------------
------------------------------------------------------------
------------------------------------------------------------
------------------------------------------------------------
------------------------------------------------------------
---------------------------------------CCCGA-CCTGTGTC-GGCAAG
GCCTAAACTCCCCGGGTCCGTCCCA-GGACGCGGTCGGCAGACACGGTCACCCAGTCTCT
GCCAGTC---GAACGTCCCTGGAGGGCCGGGGCGGCCC--GACGCCGACGGCGGCTCCTC
GGTCCCCTGAGCGGATCGGGACAGGCGCGGCTGTACCGGGGCACAC--CGAGGCGCGCCC
CTACCGTCCGC-ACCGCCTTCTGACCG-CCCGAGAACCGGTCGTGGCGCTCTGCCCGCGG
AAAGTGCACACGGCCGACGCGC-GTCCCACC-GCGGGAAGGGTCTTGC--GATCCCGGAC
CCCCGCAGCGGGCGC-GC--ACCATCCGAGCTGAATTCCGCAGGCCGACTTTGCGGATCC
ACCCGTTTACCTCTAGGCGGTTTCACGTACTGTTGAACTCTCTC-TTCAAAGTTCTTTTC
AACTTTCCCTCACGGTACTTGTCCGCTATCGGACTCGTGCCAGTATTTAGCCTTAGATGG
AGTTTACCACCCGCTTTGGGCTGCATTCCCAAACAACCCGACTCCCGAGACGCTCGCAGT
CGACGCGCCGGCGGCCAGTAAAGGCCTGACACCCGCTTTGGGAGAGGCCCCGATCAGGAG
GACTTCGGACGCCGGCGCA-TTCGACAGTTGGCGTCCCATACACCACAGCTCCCGCCAGC
CAGGATGCTGGGGGATTCGGTGCTGGGCTGGTCCCGCTTCACTCGCCTCCTTTGGCATGA
TGGTGACACGCTTGGCGTGGATTGCGCACAGGTTGGTGTCCTCAAACAGACCCACCAGGT
AGGCCTCGCTAGCCTCCTGCAGAGCCATGACTGCTGAGCTCTGGAAGCGTAGGTCAGTCT
TGAAGTCCTGGGCGATCTCACGGACCAGACGCTGGAAAGGCAGCTTGCGGATGAGCAGCT
CAGTGCTCTTCTGATAACGGCGGATCTCACGAAGAGCCACTGTACCGGGCCTGTAACGGT
GGGGCTTCTTTACCCCGCCGGTGGCTGGAGCACTCTTGCGAGCAGCCTTGGTAGCAAGCT
GCTTGCGAGGGGCCTTGCCTCCTGTCGACTTTCGGGCCGTCTGCTTG
>Anentome_sp._C_MNHNIM201352179
-ACGTTATATATTTTATTTGGGATATGATCAGGATTAGTTGGTACAGGATTAAGTTTATT
AATTCGTGCCGAGTTAGGTCAACCTGGAGCTTTATTAGGTGATGATCAATTATATAATGT
AATTGTTACGGCACATGCTTTTGTTATAATTTTTTTTTTAGTTATACCAATAATGATTGG
GGGATTTGGTAATTGATTAATTCCTTTAATACTTGGTGCACCAGACATGGCATTCCCACG
TCTAAATAATATAAGTTTTTGGCTTTTGCCTCCTGCTTTATTGCTATTATTATCATCAGC
GGCTGTAGAAAGGGGTGTTGGGACAGGATGAACTGTTTATCCGCCATTGGCTGGTAATCT
TGCTCATGCTGGAGGTTCAGTTGATTTAGCTATTTTTTCTTTACACCTTGCAGGTGTATC
ATCAATTTTAGGTGCAGTAAACTTTATTACAACTATTATTAATATACGATGGCGTGGTAT
ACAATTTGAACGACTTCCTTTATTTATTTGATCAGTAAAAATTACAGCTATTTTATTGCT
TTTATCCCTACCAGTATTGGCTGGAGCTATTACTATGCTTTTAACTGATCGAAATTTTAA
TACTTCTTTTTTTGATCCTGCAGGGGGTGGTGATCCAATTTTATACCAACATTTATTT--
------------------------------------------------------------
------------------------------------------------------------
------------------------------------------------------------
------------------------------------------------------------
------------------------------------------------------------
------------------------------------------------------------
------------------------------------------------------------
------------------------------------------------------------
------------------------------------------------------------
------------------------------------------------------------
------------------------------------------------------------
------------------------------------------------------------
------------------------------------------------------------
------------------------------------------------------------
------------------------------------------------------------
------------------------------------------------------------
------------------------------------------------------------
------------------------------------------------------------
------------------------------------------------------------
------------------------------------------------------------
------------------------------------------------------------
------------------------------------------------------------
------------------------------------------------------------
------------------------------------------------------------
------------------------------------------------------------
------------------------------------------------------------
------------------------------------------------------------
------------------------------------------------------------
------------------------------------------------------------
------------------------------------------------------------
------------------------------------------------------------
----------------------------------------------------GGGCATGA
TGGTGACACGCTTGGCGTGGATTGCGCACAGGTTGGTGTCCTCAAACAGACCCACCAGGT
AGGCCTCGCTAGCCTCCTGCAGAGCCATGACTGCTGAGCTCTGGAAGCGTAGGTCAGTCT
TGAAGTCCTGGGCGATCTCACGGACCAGACGCTGGAAAGGCAGCTTGCGGATGAGCAGCT
CAGTGCTCTTCTGATAACGGCGGATCTCACGAAGAGCCACTGTACCGGGCCTGTAACGGT
GGGGCTTCTTTACCCCGCCGGTGGCTGGAGCACTCTTGCGAGCAGCCTTGGTAGCAAGCT
GCTTGCGAGGGGCCTTGCCTCCTGTCGACTTTCGGGCCGTCTGCTTG
>Anentome_sp._C_MNHNIM201352180
AACGTTATATATTTTATTTGGGATATGATCAGGATTAGTTGGTACAGGATTAAGTTTATT
AATTCGTGCCGAGTTAGGTCAACCTGGAGCTTTATTAGGGGATGATCAATTATATAATGT
AATTGTTACGGCACATGCTTTTGTTATAATTTTTTTTTTAGTTATACCAATAATGATTGG
GGGATTTGGTAATTGATTAATTCCTTTAATACTTGGTGCACCAGACATGGCATTCCCACG
TCTAAATAATATAAGTTTTTGGCTTTTGCCTCCTGCTTTATTGCTATTATTATCATCAGC
GGCTGTAGAAAGGGGTGTTGGGACAGGATGAACTGTTTATCCSCCATTGGCTGGTAATCT
TGCTCATGCTGGAGGCTCAGTTGATTTAGCTATTTTTTCTTTACACCTTGCAGGTGTATC
ATCAATTTTAGGTGCAGTAAACTTTATTACAACTATTATTAATATACGATGACGTGGTAT
ACAATTTGAACGACTTCCTTTATTTATTTGATCAGTAAAAATTACAGCTATTTTATTGCT
TTTATCCCTACCAGTATTGGCTGGAGCTATTACTATGCTTTTAACTGATCGAAATTTTAA
TACTTCTTTTTTTGATCCTGCAGGGGGGGGGGATCCAATTTTATACCAACATTTATTTAA
AAACATGGCTCCTTGAAGGTAT-TTTATAAGGAGTCGGACCTGCCCAGTGA--TTTTTTT
--AACGGCCGCGGTAC-TCTGACCGTGCAAAGGTAGCATAATCATTTGCCTTATAATTGA
AGGCTAGTATGAAAGGTTTGACAAGAATATGACTGTCTCTATATGATTAACTAGAATTTT
ACCATTAGGTGAAGAGGCCTAAATTAAATTAAAAGACAAGAAGACCCTATCGAGCTTT-A
AAGAAATTAGAAGATTA-----TTAATTAATAAGC-TTAAAAAATTATCTTTTAAAAATT
-----TTAGTTGGGGCGACTAAGGAATAACAAAAGCTTCC-TTAAAAGAATT--------
TCAATGTGCATATA-TTGATCCATAA-TATTATGATTAATGAAACTAGTTACCGTAGGGA
TAACAGCATAATCTTTTTTAAGAGCCCTTATCGAAAAAAAGGTTTGTGACCTCGATGTTG
GACCAAAATATCCTAAAGATGCAGCAGTCTTTAATGGTTGGTCTGTTCGACCATTAAAAT
TTTACCTGA---------------------------------------------------
------------------------------------------------------------
------------------------------------------------------------
------------------------------------------------------------
------------------------------------------------------------
------------------------------------------------------------
------------------------------------------------------------
------------------------------------------------------------
------------------------------------------------------------
------------------------------------------------------------
-------------------GAGGGCCGACCGATTCG-CCACCGACCCTGTGTC-GGCAAG
GCCTAAACTCCCCGGGTCCGTCCCA-GGACGCGGTCGGCAGACACGGTCACCCAGTCTCT
GCCAGTC---GAACGTCCCTGGAGGGCCGGGGCGGCCC--GACGCCGACGGCGGCTCCTC
GGTCCCCTGAGCGGATCGGGACAGGCGCGGCTGTACCGGGGCACAC--CGAGGCGCGCCC
CTACCGTCCGC-ACCGCCTTCTGACCG-CCCGAGAACCGGTCGTGGCGCTCTGCCCGCGG
AAAGTGCACACGGCCGACGCGC-GTCCCACC-GCGGGAAGGGTCTTGC--GATCCCGGAC
CCCCACAGCGGGCGC-GC--ACCATCCGAGCTGAATTCCGCAGGCCGACTTTGCGGATCC
ACCCGTTTACCTCTAGGCGGTTTCACGTACTGTTGAACTCTCTC-TTCAAAGTTCTTTTC
AACTTTCCCTCACGGTACTTGTCCGCTATCGGACTCGTGCCAGTATTTAGCCTTAGATGG
AGTTTACCACCCGCTTTGGGCTGCATTCCCAAACAACCCGACTCCCGAGACGCTCGCAGT
CGACGCGCCGGCGGCCAGTAAAGGCCTGACACCCGCTTTGGGAGAGGCCCCGATCAGGAG
GACTTCGGACGCCGGCGCA-TTCGACAGTTGGCGTCCCATACACCACAGCTCCCGCCAGC
CAGGATGCTGGGGGATTCGGTGCTGGGCTGGTCCCGCTTCACTCGCCTCCTTGGGCATGA
TGGTGACACGCTTGGCGTGGATTGCGCACAGGTTGGTGTCCTCAAACAGACCCACCAGGT
AGGCCTCGCTAGCCTCCTGCAGAGCCATGACTGCTGAGCTCTGGAAGCGTAGGTCAGTCT
TGAAGTCCTGGGCGATCTCACGGACCAGACGCTGGAAAGGCAGCTTGCGGATGAGCAGCT
CAGTGCTCTTCTGATAACGGCGGATCTCACGAAGAGCCACTGTACCGGGCCTGTAACGGT
GGGGCTTCTTTACCCCGCCGGTGGCTGGAGCACTCTTGCGAGCAGCCTTGGTAGCAAGCT
GCTTGCGAGGGGCCTTGCCTCCTGTCGACTTTCGGGCCGTCTGCTTG
>Anentome_sp._C_MNHNIM201352181
AACGTTATATATTTTATTTGGGATATGATCAGGATTAGTTGGTACAGGATTAAGTTTATT
AATTCGTGCCGAGTTAGGTCAACCTGGAGCTTTATTAGGTGATGATCAATTATATAATGT
AATTGTTACGGCACATGCTTTTGTTATAATTTTTTTTTTAGTTATACCAATAATGATTGG
GGGATTTGGTAATTGATTAATTCCTTTAATACTTGGTGCACCAGACATGGCATTCCCACG
TCTAAATAATATAAGTTTTTGGCTTTTGCCTCCTGCTTTATTGCTATTATTATCATCAGC
GGCTGTAGAAAGGGGTGTTGGGACAGGATGAACTGTTTATCCGCCATTGGCTGGTAATCT
TGCTCATGCTGGAGGCTCAGTTGATTTAGCTATTTTTTCTTTACACCTTGCAGGTGTATC
ATCAATTTTAGGTGCAGTAAACTTTATTACAACTATTATTAATATACAATGACGTGGTAT
ACAATTCGAACGTCTTC-------------------------------------------
------------------------------------------------------------
----------------------------------------------------------AA
AAACATGGCTCCTTGAAGGTAT-TTTATAAGGAGTCGGACCTGCCCAGTGA--TTTTTTT
--AACGGCCGCGGTAC-TCTGACCGTGCAAAGGTAGCATAATCATTTGCCTTATAATTGA
AGGCTAGTATGAAAGGTTTAACAAGAATATGACTGTCTCTATATGATTAACTAGAATTTT
ACCATTAGGTGAAGAGGCCTAAATTAAATTAAAAGACAAGAAGACCCTATCGAGCTTT-A
AAGAAATTAGAAGATTA-----TTAATTAATAAGC-TTAAAAAATTATCTTTTAAAAATT
-----TTAGTTGGGGCGACTAAGGAATAACAAAAGCTTCC-TTAAAAGAATT--------
TCAATGTGCATATA-TTGATCCATAA-TATTATGATTAATGAAACTAGTTACCGTAGGGA
TAACAGCATAATCTTTTTTAAGAGCCCTTATCGAAAAAAAGGTTTGTGACCTCCATGTTG
GACCAAAATATCCTAAAGATGCAGCAGACTTTAATGGTTGGTCTGGTCGACCATTAAAAT
TTTACCTGA---------------------------------------------------
------------------------------------------------------------
------------------------------------------------------------
------------------------------------------------------------
------------------------------------------------------------
------------------------------------------------------------
------------------------------------------------------------
------------------------------------------------------------
------------------------------------------------------------
------------------------------------------------------------
-------------------GAGGGCCGACCGATTCG-CCACCGACCCTGTGTC-GGCAAG
GCCTAAACTCCCCGGGTCCGTCCCA-GGACGCGGTCGGCAGACACGGTCACCCAGTCTCT
GCCAGTC---GAACGTCCCTGGAGGGCCGGGGCGGCCC--GACGCCGACGGCGGCTCCTC
GGTCCCCTGAGCGGATCGGGACAGGCGCGGCTGTACCGGGGCACAC--CGAGGCGCGCCC
CTACCGTCCGC-ACCGCCTTCTGACCG-CCCGAGAACCGGTCGTGGCGCTCTGCCCGCGG
AAAGTGCACACGGCCGACGCGC-GTCCCACC-GCGGGAAGGGTCTTGC--GATCCCGGAC
CCCCACAGCGGGCGC-GC--ACCATCCGAGCTGAATTCCGCAGGCCGACTTTGCGGATCC
ACCCGTTTACCTCTAGGCGGTTTCACGTACTGTTGAACTCTCTC-TTCAAAGTTCTTTTC
AACTTTCCCTCACGGTACTTGTCCGCTATCGGACTCGTGCCAGTATTTAGCCTTAGATGG
AGTTTACCACCCGCTTTGGGCTGCATTCCCAAACAACCCGACTCCCGAGACGCTCGCAGT
CGACGCGCCGGCGGCCAGTAAAGGCCTGACACCCGCTTTGGGAGAGGCCCCGATCAGGAG
GACTTCGGACGCCGGCGCA-TTCGACAGTTGGCGTCCCATACACCACAGCTCCCGCCAGC
CAGGATGCTGGGGGATTCGGTGCTGGGCTGGTCCCGCTTCACTCGCCTCCTTTGGCATGA
TGGTGACACGCTTGGCGTGGATTGCGCACAGGTTGGTGTCCTCAAACAGACCCACCAGGT
AGGCCTCGCTAGCCTCCTGCAGAGCCATGACTGCTGAGCTCTGGAAGCGTAGGTCAGTCT
TGAAGTCCTGGGCGATCTCACGGACCAGACGCTGGAAAGGCAGCTTGCGGATGAGCAGCT
CAGTGCTCTTCTGATAACGGCGGATCTCACGAAGAGCCACTGTACCGGGCCTGTAACGGT
GGGGCTTCTTTACCCCGCCGGTGGCTGGAGCACTCTTGCGAGCAGCCTTGGTAGCAAGCT
GCTTGCGAGGGGCCTTGCCTCCTGTCGACTTTCGGGCCGTCTGCTTG
>Anentome_sp._C_MNHNIM201359228
AACGTTATATATTTTATTTGGGATATGATCAGGATTAGTTGGTACAGGATTAAGTTTATT
AATTCGTGCCGAGTTAGGTCAACCTGGAGCTTTATTAGGTGATGATCAATTATATAATGT
AATTGTTACGGCACATGCTTTTGTTATAATTTTTTTTTTAGTTATACCAATAATGATTGG
GGGATTTGGTAATTGATTAATTCCTTTAATACTTGGTGCACCAGACATGGCATTCCCACG
TCTAAATAATATAAGTTTTTGGCTTTTGCCTCCTGCTTTATTGCTATTATTATCATCAGC
GGCTGTAGAAAGGGGTGTTGGAACAGGATGAACTGTTTATCCGCCATTGGCTGGTAATCT
TGCTCATGCTGGAGGTTCAGTTGATTTAGCTATTTTTTCTTTACACCTTGCAGGTGTATC
ATCAATTTTAGGTGCAGTAAACTTTATTACAACTATTATTAATATACGATGGCGTGGTAT
ACAATTTGAACGACTTCCTTTATTTATTTGATCAGTAAAAATTACAGCTATTTTATTGCT
TTTATCCCTACCAGTATTGGCTGGAGCTATTACTATGCTTTTAACTGATCGAAATTTTAA
TACTTCTTTTTTTGATCCTGCAGGGGGGGGTGATCCAATTTTATACCAACATTTATTTAA
AAACATGGCTCCTTGAAGGTAT-TTTATAAGGAGTCGGACCTGCCCAGTGA--TTTTTTT
T-AACGGCCGCGGTAC-TCTGACCGTGCAAAGGTAGCATAATCATTTGCCTTATAATTGA
AGGCTAGTATGAAAGGTTTGACAAGAATATGACTGTCTCTATATGATTAATTAGAATTTT
ACCATTAGGTGAAGAGGCCTAAATTAAATTAAAAGACAAGAAGACCCTATCGAGCTTT-A
AAGAAATTAGAAGATTA-----TTAATTAATAAGC-TTAAAAAATTATCTTTTAAAAATT
-----TTAGTTGGGGCGACTAAGGAATAACAAAAGCTTCC-TTAAAAGAATT--------
TCAATGTACATATA-TTGATCCATAA-TATTATGATTAATGAAATTAGTTACCGTAGGGA
TAACAGCATAATCTTTTTTAAGAGCCCTTATCGAAAAAAAGGTTTGTGACCTCGATGTTG
GACCAAAATATCCTAAAGATGCAGCAGTCTTTAATGGTTGGTCTGTTCGACCATTAAAAT
TTTACGTGACAGAGCCTTATTC-AAATTGTTTATCT-AAAATATTTTACTTTCAAGTCCT
CCTT--TAAATAT-AATTTCATGATAATT-TCCGTAATTATAAAT--ATATAATTGTAAC
CCATCTACTCCTACTTATAGGCTGCACCTTGATCTGACGTTTAAATTTATAGTA--ATTA
ATATTGCTAACTTCTAGATTTTCAAAAGTTACCTGACGACGACGGTATACAAGCTGTT--
TGCAAAAGCAGGTTAGGT-TTAACGTGGATTGTCGATTATGAGACAGGTTCCCCTGATTG
GTCTAAAACACCGCCAAGCCCTTTGAGTTTTAAATTTTAA--------------------
GTATTCATAGTACTCCGGTAAATTAATCTTATATTTACAATCAAG-AATAATGGGGTATC
TAATCCCAG-TTTCCCTCATGATTTTCGTAGCTTCAGCA-----ATATAGTTATAATTAT
ACAAGCAATTTATATCTAAATTTTACTTTTATACAAAGGGTTGATAAACTACTTATT---
------------TT-AGCCTAACT-ACTTTTTTACCTAAAAATATAACTTAATTTCTTGG
TTTAACC-----------------------------------------------------
------------------------------------------------------------
------------------------------------------------------------
------------------------------------------------------------
------------------------------------------------------------
------------------------------------------------------------
------------------------------------------------------------
------------------------------------------------------------
------------------------------------------------------------
------------------------------------------------------------
------------------------------------------------------------
------------------------------------------------------------
------------------------------------------------------------
------------------------------------------------------------
------------------------------------------------------------
------------------------------------------------------------
------------------------------------------------------------
------------------------------------------------------------
-----------------------------------------------
>Anentome_sp._C_MNHNIM201359229
------------------------------------------------------------
------------------------------------------------------------
------------------------------------------------------------
------------------------------------------------------------
------------------------------------------------------------
------------------------------------------------------------
------------------------------------------------------------
------------------------------------------------------------
------------------------------------------------------------
------------------------------------------------------------
----------------------------------------------------------AA
AAACATGGCTCCTTGAAGGTAT-TTTATAAGGAGTCGGACCTGCCCAGTGA--TTTTTTT
T-AACGGCCGCGGTAC-TCTGACCGTGCAAAGGTAGCATAATCATTTGCCTTATAATTGA
AGGCTAGTATGAAAGGTTTGACAAGAATATGACTGTCTCTATATGATTAATTAGAATTTT
ACCATTAGGTGAAGAGGCCTAAATTAAATTAAAAGACAAGAAGACCCTATCGAGCTTT-A
AAGAAATTAGAAGATTA-----TTAATTAATAAGC-TTAAAAAATTATCTTTTAAAAATT
-----TTAGTTGGGGCGACTAAGGAATAACAAAAGCTTCC-TTAAAAGAATT--------
TCAATGTACATATA-TTGATCCATAA-TATTATGATTAATGAAATTAGTTACCGTAGGGA
TAACAGCATAATCTTTTTTAAGAGCCCTTATCGAAAAAAAGGTTTGTGACCTCGATGTTG
GACCAAAATATCCTAAAGATGCAGCAGTCTTTAATGGTTGGTCTGTTCGACCATTAAAAT
TTTACGTGACAGAGCCTTATTC-AAATTGTTTATCT-AAAATATTTTACTTTCAAGTCCT
CCTT--TAAATAT-AATTTCATGATAATT-TCCGTAATTATAAAT--ATATAATTGTAAC
CCATCTACTCCTACTTATAGGCTGCACCTTGATCTGACGTTTAAATTTATAGTA--ATTA
ATATTGCTAACTTCTAGATTTTCAAAAGTTACCTGACGACGACGGTATACAAGCTGTT--
TGCAAAAGCAGGTTAGGT-TTAACGTGGATTGTCGATTATGAGACAGGTTCCCCTGATTG
GTCTAAAACACCGCCAAGCCCTTTGAGTTTTAAATTTTAA--------------------
GTATTCATAGTACTCCGGTAAATTAATCTTATATTTACAATCAAG-AATAATGGGGTATC
TAATCCCAG-TTTCCCTCATGATTTTCGTAGCTTCAGCA-----ATATAGTTATAATTAT
ACAAGCAATTTATATCTAAATTTTACTTTTATACAAAGGGTTGATAAACTACTTATT---
------------TT-AGCCTAACT-ACTTTTTTACCTAAAAATATAACTTAATTTCTTGG
TTTAACC---GGTCGGGTGGAGGGCCGACCGATTCG-CCACCGACCCTGTGTC-GGCAAG
GCCTAAACTCCCCGGGTCCGTCCCA-GGACGCGGTCGGCAGACACGGTCACCCAGTCTCT
GCCAGTC---GAACGTCCCTGGAGGGCCGGGGCGGCCC--GACGCCGACGGCGGCTCCTC
GGTCCCCTGAGCGGATCGGGACAGGCGCGGCTGTACCGGGGCACAC--CGAGGCGCGCCC
CTACCGTCCGC-ACCGCCTTCTGACCG-CCCGAGAACCGGTCGTGGCGCTCTGCCCGCGG
AAAGTGCACACGGCCGACGCGC-GTCCCACC-GCGGGAAGGGTCTTGC--GATCCCGGAC
CCCCGCAGCGGGCGC-GC--ACCATCCGAGCTGAATTCCGCAGGCCGACTTTGCGGATCC
ACCCGTTTACCTCTACGCGGTTTCACGTACTGTTGAACTCTCTC-TTCAAAGTTCTTTTC
AACTTTCCCTCACGGTACTTGTCCGCTATCGGACTCGTGCCAGTATTTAGCCTTAGATGG
AGTTTACCACCCGCTTTGGGCTGCATTCCCAAACAACCCGACTCCCGAGACGCTCGCAGT
CGACGCGCCGGCGGCCAGTAAAGGCCTGACACCCGCTTTGGGAGAGGCCCCGATCAGGAG
GACTTCGGACGCCGGCGCA-TTCGACAGTTGGCGTCCCATACACCACAGCTCCCGCCAGC
CAGGATGCTGGGGGATTCGGTGCTGGGCTGGTCCCGCTTCACTCGCC-------------
------------------------------------------------------------
------------------------------------------------------------
------------------------------------------------------------
------------------------------------------------------------
------------------------------------------------------------
-----------------------------------------------
>Anentome_sp._C_MNHNIM201359230
AACGTTATATATTTTATTTGGGATATGATCAGGATTAGTTGGTACAGGATTAAGTTTATT
AATTCGTGCCGAGTTAGGCCAACCTGGAGCTTTATTAGGTGATGATCAATTATATAATGT
AATTGTTACGGCACATGCTTTTGTTATAATTTTTTTTTTAGTTATACCAATAATGATTGG
GGGATTTGGTAATTGATTAATTCCTTTAATACTTGGTGCACCAGACATGGCATTCCCACG
TCTAAATAATATAAGTTTTTGGCTTTTGCCTCCTGCTTTATTGCTATTATTATCATCAGC
GGCTGTAGAAAGGGGTGTTGGGACAGGATGAACTGTTTATCCGCCATTGGCTGGTAATCT
TGCTCATGCTGGAGGTTCAGTTGATTTAGCTATTTTTTCTTTACACCTTGCAGGTGTATC
ATCAATTTTAGGTGCAGTAAACTTTATTACAACTATTATTAATATACGATGGCGTGGTAT
ACAATTTGAACGACTTCCTTTATTTATTTGATCAGTAAAAATTACAGCTATTTTATTGCT
TTTATCCCTACCAGTATTGGCTGGAGCTATTACTATGCTTTTAACTGATCGAAATTTTAA
TACTTCTTTTTTTGATCCTGCAGGGGGTGGTGATCCAATTTTATACCAACATTTATTTAA
AAACATGGCTCCTTGAAGGTAT-TTTATAAGGAGTCGGACCTGCCCAGTGA--TTTTTTT
T-AACGGCCGCGGTAC-TCTGACCGTGCAAAGGTAGCATAATCATTTGCCTTATAATTGA
AGGCTAGTATGAAAGGTTTGACAAGAATATGACTGTCTCTATATGATTAATTAGAATTTT
ACCATTAGGTGAAGAGGCCTAAATTAAATTAAAAGACAAGAAGACCCTATCGAGCTTT-A
AAGAAATTAGAAGATTA-----TTAATTAATAAGC-TTAAAAAATTATCTTTTAAAAATT
-----TTAGTTGGGGCGACTAAGGAATAACAAAAGCTTCC-TTAAAAGAATT--------
TCAATGTACATATA-TTGATCCATAA-TATTATGATTAATGAAATTAGTTACCGTAGGGA
TAACAGCATAATCTTTTTTAAGAGCCCTTATCGAAAAAAAGGTTTGTGACCTCGATGTTG
GACCAAAATATCCTAAAGATGCAGCAGTCTTTAATGGTTGGTCTGTTCGACCATTAAAAT
TTTACGTGACAGAGCCTTATTC-AAATTGTTTATCT-AAAATATTTTACTTTCAAGTCCT
CCTT--TAAATAT-AATTTCATGATAATT-TCCGTAATTATAAAT--ATATAATTGTAAC
CCATCTACTCCTACTTATAGGCTGCACCTTGATCTGACGTTTAAATTTATAGTA--ATTA
ATATTGCTAACTTCTAGATTTTCAAAAGTTACCTGACGACGACGGTATACAAGCTGTT--
TGCAAAAGCAGGTTAGGT-TTAACGTGGATTGTCGATTATGAGACAGGTTCCCCTGATTG
GTCTAAAACACCGCCAAGCCCTTTGAGTTTTAAATTTTAA--------------------
GTATTCATAGTACTCCGGTAAATTAATCTTATATTTACAATCAAG-AATAATGGGGTATC
TAATCCCAG-TTTCCCTCATGATTTTCGTAGCTTCAGCA-----ATATAGTTATAATTAT
ACAAGCAATTTATATCTAAATTTTACTTTTATACAAAGGGTTGATAAACTACTTATT---
------------TT-AGCCTAACT-ACTTTTTTACCTAAAAATATAACTTAATTTCTTGG
TTTAACC------CGGGTGGAGGGCCGACCGATTCG-CCACCGACCCTGTGTC-GGCAAG
GCCTAAACTCCCCGGGTCCGTCCCA-GGACGCGGTCGGCAGACACGGTCACCCAGTCTCT
GCCAGTC---GAACGTCCCTGGAGGGCCGGGGCGGCCC--GACGCCGACGGCGGCTCCTC
GGTCCCCTGAGCGGATCGGGACAGGCGCGGCTGTACCGGGGCACAC--CGAGGCGCGCCC
CTACCGTCCGC-ACCGCCTTCTGACCG-CCCGAGAACCGGTCGTGGCGCTCTGCCCGCGG
AAAGTGCACACGGCCGACGCGC-GTCCCACC-GCGGGAAGGGTCTTGC--GATCCCGGAC
CCCCGCAGCGGGCGC-GC--ACCATCCGAGCTGAATTCCGCAGGCCGACTTTGCGGATCC
ACCCGTTTACCTCTAGGCGGTTTCACGTACTGTTGAACTCTCTC-TTCAAAGTTCTTTTC
AACTTTCCCTCACGGTACTTGTCCGCTATCGGACTCGTGCCAGTATTTAGCCTTAGATGG
AGTTTACCACCCGCTTTGGGCTGCATTCCCAAACAACCCGACTCCCGAGACGCTCGCAGT
CGACGCGCCGGCGGCCAGTAAAGGCCTGACACCCGCTTTGGGAGAGGCCCCGATCAGGAG
GACTTCGGACGCCGGCGCA-TTCGACAGTTGGCGTCCCATACACCACAGCTCCCGCCAGC
CAGGATGCTGGGGGATTCGGTGCTGGGCTGGTCCCGCTTCACTCGCC-------------
-------------------------GCGCAGGTTGGTGTCCTCAAACAGACCCACCAGGT
AGGCCTCGCTAGCCTCCTGCAGAGCCATGACTGCTGAGCTCTGGAAGCGTAGGTCAGTCT
TGAAGTCCTGGGCGATCTCACGGACCAGACGCTGGAAAGGCAGCTTGCGGATGAGCAGCT
CAGTGCTCTTCTGATAACGGCGGATCTCACGAAGAGCCACTGTACCGGGCCTGTAACGGT
GGGGCTTCTTTACCCCGCCGGTGGCTGGAGCACTCTTGCGAGCAGCCTTGGTAGCAAGCT
GCTTGCGAGGGGCCTTGCCTCCTGTCGACTTTCGGGCCGTCTGCTTG
>Anentome_sp._C_MNHNIM201359231
------------------------------------------------------------
------------------------------------------------------------
------------------------------------------------------------
------------------------------------------------------------
------------------------------------------------------------
------------------------------------------------------------
------------------------------------------------------------
------------------------------------------------------------
------------------------------------------------------------
------------------------------------------------------------
------------------------------------------------------------
------GGCTCCTTGAAGGTAT-TTTATAAGGAGTCGGACCTGCCCAGTGA--TTTTTTT
TTAACGGCCGCGGTAC-TCTGACCGTGCAAAGGTAGCATAATCATTTGCCTTATAATTGA
AGGCTAGTATGAAAGGTTTGACAAGAATATGACTGTCTCTATATGATTAATTAGAATTTT
ACCATTAGGTGAAGAGGCCTAAATTAAATTAAAAGACAAGAAGACCCTATCGAGCTTT-A
AAGAAATTAGAAGATTA-----TTAATTAATAAGC-TTAAAAAATTATCTTTTAAAAATT
-----TTAGTTGGGGCGACTAAGGAATAACAAAAGCTTCC-TTAAAAGAATT--------
TCAATGTACATATA-TTGATCCATAA-TATTATGATTAATGAAATTAGTTACCGTAGGGA
TAACAGCATAATCTTTTTTAAGAGCCCTTATCGAAAAAAAGGTTTGTGACCTCGATGTTG
GACCAAAATATCCTAAAGATGCAGCAGTCTTTAATGGTTGGTCTGTTCGACCATTAAAAT
TTT------CAGAGCCTTATTC-AAATTGTTTATCT-AAAATATTTTACTTTCAAGTCCT
CCTT--TAAATAT-AATTTCATGATAATT-TCCGTAATTATAAAT--ATATAATTGTAAC
CCATCTACTCCTACTTATAGGCTGCACCTTGATCTGACGTTTAAATTTATAGTA--ATTA
ATATTGCTAACTTCTAGATTTTCAAAAGTTACCTGACGACGACGGTATACAAGCTGTT--
TGCAAAAGCAGGTTAGGT-TTAACGTGGATTGTCGATTATGAGACAGGTTCCCCTGATTG
GTCTAAAACACCGCCAAGCCCTTTGAGTTTTAAATTTCAA--------------------
GTATTCATAGTACTCCGGTAAATTAATCTTATATTTACAATCAAG-AATAATGGGGTATC
TAATCCCAG-TTTCCCTCATGATTTTCGTAGCTTCAGCA-----ATATAGTTATAATTAT
ACAAGCAATTTATATCTAAATTTTACTTTTATACAAAGGGTTGATAAACTACTTATT---
------------TT-AGCCTAACT-ACTTTTTTACCTAAAAATATAACTTAATTTCTTGG
TTTAACC----GTCGGGTGGAGGGCCGACCGATTCG-CCACCGACCCTGTGTC-GGCAAG
GCCTAAACTCCCCGGGTCCGTCCCA-GGACGCGGTCGGCAGACACGGTCACCCAGTCTCT
GCCAGTC---GAACGTCCCTGGAGGGCCGGGGCGGCCC--GACGCCGACGGCGGCTCCTC
GGTCCCCTGAGCGGATCGGGACAGGCGCGGCTGTACCGGGGCACAC--CGAGGCGCGCCC
CTACCGTCCGC-ACCGCCTTCTGACCG-CCCGAGAACCGGTCGTGGCGCTCTGCCCGCGG
AAAGTGCACACGGCCGACGCGC-GTCCCACC-GCGGGAAGGGTCTTGC--GATCCCGGAC
CCCCACAGCGGGCGC-GC--ACCATCCGAGCTGAATTCCGCAGGCCGACTTTGCGGATCC
ACCCGTTTACCTCTAGGCGGTTTCACGTACTGTTGAACTCTCTC-TTCAAAGTTCTTTTC
AACTTTCCCTCACGGTACTTGTCCGCTATCGGACTCGTGCCAGTATTTAGCCTTAGATGG
AGTTTACCACCCGCTTTGGGCTGCATTCCCAAACAACCCGACTCCCGAGACGCTCGCAGT
CGACGCGCCGGCGGCCAGTAAAGGCCTGACACCCGCTTTGGGAGAGGCCCCGATCAGGAG
GACTTCGGACGCCGGCGCA-TTCGACAGTTGGCGTCCCATACACCACAGCTCCCGCCAGC
CAGGATGCTGGGGGATTCGGTGCTGGGCTGGTCCCGCTTCACTCGCC-------------
------------------------------------------------------------
------------------------------------------------------------
------------------------------------------------------------
------------------------------------------------------------
------------------------------------------------------------
-----------------------------------------------
>Anentome_sp._C_MNHNIM201359232
------------------------------------------------------------
------------------------------------------------------------
------------------------------------------------------------
------------------------------------------------------------
------------------------------------------------------------
------------------------------------------------------------
------------------------------------------------------------
------------------------------------------------------------
------------------------------------------------------------
------------------------------------------------------------
------------------------------------------------------------
------GGCTCCTTGAAGGTAT-TTTATAAGGAGTCGGACCTGCCCAGTGA--TTTTTTT
T-AACGGCCGCGGTAC-TCTGACCGTGCAAAGGTAGCATAATCATTTGCCTTATAATTGA
AGGCTAGTATGAAAGGTTTGACAAGAATATGACTGTCTCTATATGATTAATTAGAATTTT
ACCATTAGGTGAAGAGGCCTAAATTAAATTAAAAGACAAGAAGACCCTATCGAGCTTT-A
AAGAAATTAGAAGATTA-----TTAATTAATAAGC-TTAAAAAATTATCTTTTAAAAATT
-----TTAGTTGGGGCGACTAAGGAATAACAAAAGCTTCC-TTAAAAGAATT--------
TCAATGTACATATA-TTGATCCATAA-TATTATGATTAATGAAATTAGTTACCGTAGGGA
TAACAGCATAATCTTTTTTAAGAGCCCTTATCGAAAAAAAGGTTTGTGACCTCGATGTTG
GACCAAAATATCCTAAAGATGCAGCAGTCTTWAATGGTTGGTCTGTTCGACCATTAAAAT
TTT------CAGAGCCTTATTC-AAATTGTTTATCT-AAAATATTTTACTTTCAAGTCCT
CCTT--TAAATAT-AATTTCATGATAATT-TCCGTAATTATAAAT--ATATAATTGTAAC
CCATCTACTCCTACTTATAGGCTGCACCTTGATCTGACGTTTAAATTTATAGTA--ATTA
ATATTGCTAACTTCTAGATTTTCAAAAGTTACCTGACGACGACGGTATACAAGCTGTT--
TGCAAAAGCAGGTTAGGT-TTAACGTGGATTGTCGATTATGAGACAGGTTCCCCTGATTG
GTCTAAAACACCGCCAAGCCCTTTGAGTTTTAAATTTTAA--------------------
GTATTCATAGTACTCCGGTAAATTAATCTTATATTTACAATCAAG-AATAATGGGGTATC
TAATCCCAG-TTTCCCTCATGATTTTCGTAGCTTCAGCA-----ATATAGTTATAATTAT
ACAAGCAATTTATATCTAAATTTTACTTTTATACAAAGGGTTGATAAACTACTTATT---
------------TT-AGCCTAACT-ACTTTTTTACCTAAAAATATAACTTAATTTCTTGG
TTTAACC----GTCGGGTGGAGGGCCGACCGATTCG-CCACCGACCCTGTGTC-GGCAAG
GCCTAAACTCCCCGGGTCCGTCCCA-GGACGCGGTCGGCAGACACGGTCACCCAGTCTCT
GCCAGTC---GAACGTCCCTGGAGGGCCGGGGCGGCCC--GACGCCGACGGCGGCTCCTC
GGTCCCCTGAGCGGATCGGGACAGGCGCGGCTGTACCGGGGCACAC--CGAGGCGCGCCC
CTACCGTCCGC-ACCGCCTTCTGACCG-CCCGAGAACCGGTCGTGGCGCTCTGCCCGCGG
AAAGTGCACACGGCCGACGCGC-GTCCCACC-GCGGGAAGGGTCTTGC--GATCCCGGAC
CCCCGCAGCGGGCGC-GC--ACCATCCGAGCTGAATTCCGCAGGCCGACTTTGCGGATCC
ACCCGTTTACCTCTAGGCGGTTTCACGTACTGTTGAACTCTCTC-TTCAAAGTTCTTTTC
AACTTTCCCTCACGGTACTTGTCCGCTATCGGACTCGTGCCAGTATTTAGCCTTAGATGG
AGTTTACCACCCGCTTTGGGCTGCATTCCCAAACAACCCGACTCCCGAGACGCTCGCAGT
CGACGCGCCGGCGGCCAGTAAAGGCCTGACACCCGCTTTGGGAGAGGCCCCGATCAGGAG
GACTTCGGACGCCGGCGCA-TTCGACAGTTGGCGTCCCATACACCACAGCTCCCGCCAGC
CAGGATGCTGGGGGATTCGGTGCTGGGCTGGTCCCGCTTCACTCGCC-------------
------------------------------------------------------------
------------------------------------------------------------
------------------------------------------------------------
------------------------------------------------------------
------------------------------------------------------------
-----------------------------------------------
>Anentome_sp._C_MNHNIM201359233
------------------------------------------------------------
------------------------------------------------------------
------------------------------------------------------------
------------------------------------------------------------
------------------------------------------------------------
------------------------------------------------------------
------------------------------------------------------------
------------------------------------------------------------
------------------------------------------------------------
------------------------------------------------------------
------------------------------------------------------------
------GGCTCCTTGAAGGTAT-TTTATAAGGAGTCGGACCTGCCCAGTGA--TTTTTTT
T-AACGGCCGCGGTAC-TCTGACCGTGCAAAGGTAGCATAATCATTTGCCTTATAATTGA
AGGCTAGTATGAAAGGTTTGACAAGAATATGACTGTCTCTATATGATTAATTAGAATTTT
ACCATTAGGTGAAGAGGCCTAAATTAAATTAAAAGACAAGAAGACCCTATCGAGCTTT-A
AAGAAATTAGAAGATTA-----TTAATTAATAAGC-TTAAAAAATTATCTTTTAAAAATT
-----TTAGTTGGGGCGACTAAGGAATAACAAAAGCTTCC-TTAAAAGAATT--------
TCAATGTACATATA-TTGATCCATAA-TATTATGATTAATGAAATTAGTTACCGTAGGGA
TAACAGCATAATCTTTTTTAAGAGCCCTTATCGAAAAAAAGGTTTGTGACCTCGATGTTG
GACCAAAATATCCTAAAGATGCAGCAGTCTTTAATGGTTGGTCTGTTCGACCATTAAAAT
TTT------CAGAGCCTTATTC-AAATTGTTTATCT-AAAATATTTTACTTTCAAGTCCT
CCTT--TAAATAT-AATTTCATGATAATT-TCCGTAATTATAAAT--ATATAATTGTAAC
CCATCTACTCCTACTTATAGGCTGCACCTTGATCTGACGTTTAAATTTATAGTA--ATTA
ATATTGCTAACTTCTAGATTTTCAAAAGTTACCTGACGACGACGGTATACAAGCTGTT--
TGCAAAAGCAGGTTAGGT-TTAACGTGGATTGTCGATTATGAGACAGGTTCCCCTGATTG
GTCTAAAACACCGCCAAGCCCTTTGAGTTTTAAATTTTAA--------------------
GTATTCATAGTACTCCGGTAAATTAATCTTATATTTACAATCAAG-AATAATGGGGTATC
TAATCCCAG-TTTCCCTCATGATTTTCGTAGCTTCAGCA-----ATATAGTTATAATTAT
ACAAGCAATTTATATCTAAATTTTACTTTTATACAAAGGGTTGATAAACTACTTATT---
------------TT-AGCCTAACT-ACTTTTTTACCTAAAAATATAACTTAATTTCTTGG
TTTAACC---GGTCGGGTGGAGGGCCGACCGATTCG-CCACCGACCCTGTGTC-GGCAAG
GCCTAAACTCCCCGGGTCCGTCCCA-GGACGCGGTCGGCAGACACGGTCACCCAGTCTCT
GCCAGTC---GAACGTCCCTGGAGGGCCGGGGCGGCCC--GACGCCGACGGCGGCTCCTC
GGTCCCCTGAGCGGATCGGGACAGGCGCGGCTGTACCGGGGCACAC--CGAGGCGCGCCC
CTACCGTCCGC-ACCGCCTTCTGACCG-CCCGAGAACCGGTCGTGGCGCTCTGCCCGCGG
AAAGTGCACACGGCCGACGCGC-GTCCCACC-GCGGGAAGGGTCTTGC--GATCCCGGAC
CCCCACAGCGGGCGC-GC--ACCATCCGAGCTGAATTCCGCAGGCCGACTTTGCGGATCC
ACCCGTTTACCTCTAGGCGGTTTCACGTACTGTTGAACTCTCTC-TTCAAAGTTCTTTTC
AACTTTCCCTCACGGTACTTGTCCGCTATCGGACTCGTGCCAGTATTTAGCCTTAGATGG
AGTTTACCACCCGCTTTGGGCTGCATTCCCAAACAACCCGACTCCCGAGACGCTCGCAGT
CGACGCGCCGGCGGCCAGTAAAGGCCTGACACCCGCTTTGGGAGAGGCCCCGATCAGGAG
GACTTCGGACGCCGGCGCA-TTCGACAGTTGGCGTCCCATACACCACAGCTCCCGCCAGC
CAGGATGCTGGGGGATTCGGTGCTGGGCTGGTCCCGCTTCACTCGCC-------------
------------------------------------------------------------
------------------------------------------------------------
------------------------------------------------------------
------------------------------------------------------------
------------------------------------------------------------
-----------------------------------------------
>Anentome_sp._C_MNHNIM201359234
------------------------------------------------------------
------------------------------------------------------------
------------------------------------------------------------
------------------------------------------------------------
------------------------------------------------------------
------------------------------------------------------------
------------------------------------------------------------
------------------------------------------------------------
------------------------------------------------------------
------------------------------------------------------------
------------------------------------------------------------
------GGCTCCTTGAAGGTAT-TTTATAAGGAGTCGGACCTGCCCAGTGA--TTTTTTT
T-AACGGCCGCGGTAC-TCTGACCGTGCAAAGGTAGCATAATCATTTGCCTTATAATTGA
AGGCTAGTATGAAAGGTTTGACAAGAATATGACTGTCTCTATATGATTAATTAGAATTTT
ACCATTAGGTGAAGAGGCCTAAATTAAATTAAAAGACAAGAAGACCCTATCGAGCTTT-A
AAGAAATTAGAAGATTA-----TTAATTAATAAGC-TTAAAAAATTATCTTTTAAAAATT
-----TTAGTTGGGGCGACTGAGGAATAACAAAAGCTTCC-TTAAAAGAATT--------
TCAATGTACATATA-TTGATCCATAA-TATTATGATTAATGAAATTAGTTACCGTAGGGA
TAACAGCATAATCTTTTTTAAGAGCCCTTATCGAAAAAAAGGTTTGTGACCTCGATGTTG
GACCAAAATATCCTAAAGATGCAGCAGTCTTTAATGGTTGGTCTGTTCGACCATTAAAAT
TTT------CAGAGCCTTATTC-AAATTGTTTATCT-AAAATATTTTACTTTCAAGTCCT
CCTT--TAAATAT-AATTTCATGATAATT-TCCGTAATTATAAAT--ATATAATTGTAAC
CCATCTACTCCTACTTATAGGCTGCACCTTGATCTGACGTTTAAATTTATAGTA--ATTA
ATATTGCTAACTTCTAGATTTTCAAAAGTTACCTGACGACGACGGTATACAAGCTGTT--
TGCAAAAGCAGGTTAGGT-TTAACGTGGATTGTCGATTATGAGACAGGTTCCCCTGATTG
GTCTAAAACACCGCCAAGCCCTTTGAGTTTTAAATTTTAA--------------------
GTATTCATAGTACTCCGGTAAATTAATCTTATATTTACAATCAAG-AATAATGGGGTATC
TAATCCCAG-TTTCCCTCATGATTTTCGTAGCTTCAGCA-----ATATAGTTATAATTAT
ATAAGCAATTTATATCTAAATTTTACTTTTATATAAAGGGTTGATAAACTACTTATT---
------------TT-AGCCTAACT-ACTTTTTTACCTAAAAATATAACTTAATTTCTTGG
TTTAACC---GGTCGGGTGGAGGGCCGACCGATTCG-CCACCGACCCTGTGTC-GGCAAG
GCCTAAACTCCCCGGGTCCGTCCCA-GGATGCGGTCGGCAGACACGGTCACCCAGTCTCT
GCCAGTC---GAACGTCCCTGGAGGGCCGGGGCGGCCC--GACGCCGACGGCGGCTCCTC
GGTCCCCTGAGCGGATCGGGACAGGCGCGGCTGTACCGGGGCACAC--CGAGGCGCGCCC
CTACCGTCCGC-ACCGCCTTCTGACCA-CCCGAGAACCGGTCGTGGCGCTCTGCCCGCGG
AAAGTGCACACGGCCGACGCGC-GTCCCACC-GCGGGAAGGGTCTTGC--GATCCCGGAC
CCCCACAGCGGGCGC-GC--ACCATCCGAGCTGAATTCCGCAGGCCGACTTTGCGGATCC
ACCCGTTTACCTCTAGGCGGTTTCACGTACTGTTGAACTCTCTC-TTCAAAGTTCTTTTC
AACTTTCCCTCACGGTACTTGTCCGCTATCGGACTCGTGCCAGTATTTAACCTTAGATGG
AGTTTACCACCCGCTTTGGGCTGCATTCCCAAACAACCCGACTCCCGAGACGCTCGCAGT
CGACGCGCCGGCGGCCAGTAAAGGCCTGACAACCGCTTTGGGAGAGGCCCCGATCAGGAG
GACTTCGGACGCCGGCGCA-TTCGACAGTTGGCGTCCCATACACCACAGCTCCCACCAGC
CACGATGCTGGGGGATTCGGTGCTGGGCTGGTCCCGCTTCACTCGCC-------------
------------------------------------------------------------
------------------------------------------------------------
------------------------------------------------------------
------------------------------------------------------------
------------------------------------------------------------
-----------------------------------------------
>Anentome_sp._D_MNHNIM200929657
------------------------------------------------------------
------------------------------------------------------------
------------------------------------------------------------
------------------------------------------------------------
------------------------------------------------------------
------------------------------------------------------------
------------------------------------------------------------
------------------------------------------------------------
------------------------------------------------------------
------------------------------------------------------------
----------------------------------------------------------AA
AAACATGGCTCCTTGAAGGTAT-TTTATAAGGAGTCGGACCTGCCCAGTGA--TTTTTTT
T-AACGGCCGCGGTAC-TCTGACCGTGCAAAGGTAGCATAATCATTTGCCTTATAATTGA
AGGCTAGTATGAAAGGTTTGACAGGAATATGACTGTCTCTATATGATTAACTAGAATTTT
ACCATTAGGTGAAGAGGCCTAAATTAAATTAAAAGACAAGAAGACCCTATCGAGCTTT-A
AAAAAATTAAAAGATTA-----TTAATTAATAAGC-TTAAAAAATTAGCTTTTAAAAATT
-----TTAGTTGGGGCGACTAAGGAATAACAAAAGCTTCC-TTAAAAGAATT--------
TCAATGTACATGTA-TTGATCCATAA-TATTATGATTAATGAAATTAGTTACCGTAGGGA
TAACAGCATAATCTTTTTTGAGAGCTCTTATCGAAAAAAAGGTTTGTGACCTCGATGTTG
GACCAAAATATCCCAAAGATGTAGCAGTCTTTAATGGTTGGTCTGTTCGACCATTAAAAT
TTTACCTGACAGAGCCTTATTC-AAATTGTTTATCT-AAAATATTTTACTTTCAAGTCCT
CCTT--TAAATAT-GATTTCATGATAATT-TCCGTAATTATAAAT--ATATAATTGTAAC
CCATCTACTCCTACTTATAAGCTGCACCTTGATCTGACGTTTAAATTTATAGTA--ATTA
ATATTGCCAACTTCTAGATTTTCAAAAGTTACCTGACGACGACGGTATACAAGCTGTT--
TACAAAAGTAGGTTAGGT-TTAACGTGGATTGTCGATTATGAGACAGGTTCCCCTGATTG
GTCTAAAACACCGCCAAGCCCTTTGAGTTTTAAATTTTAG--------------------
GTATTCATAGTACTCTGGTAAATTAATTTTATATTTACAATCAAG-AATAATGGGGTATC
TAATCCCAG-TTTCCCTCATGATTTTCGTAACTTCAGCA-----ATACAGTTATAATTAT
ACAAGCAATTTATATCTAAATTTTACTTTTATATAAAGGGTTGATAAACTATTTATC---
------------T--GGGCTAACT-ACTTTTTTACAAAAAAATATAACTTAATTTCTTGG
GTTAACCGCG--------------------------------------------------
------------------------------------------------------------
------------------------------------------------------------
------------------------------------------------------------
------------------------------------------------------------
------------------------------------------------------------
------------------------------------------------------------
------------------------------------------------------------
------------------------------------------------------------
------------------------------------------------------------
------------------------------------------------------------
------------------------------------------------------------
------------------------------------------------------------
------------------------------------------------------------
------------------------------------------------------------
------------------------------------------------------------
------------------------------------------------------------
------------------------------------------------------------
-----------------------------------------------
>Anentome_sp._D_MNHNIM200929658
AACTTTATATATTTTATTTGGAATGTGATCGGGATTGGTTGGTACAGGATTAAGCTTATT
AATTCGTGCTGAATTAGGTCAACCTGGAGCTTTATTAGGTGACGATCAGTTATATAACGT
AATTGTTACAGCACATGCTTTTGTTATAATTTTTTTTCTGGTTATACCTATAATAATCGG
AGGATTTGGTAATTGACTAATTCCGCTAATACTTGGTGCACCAGATATGGCGTTTCCACG
TATAAATAATATAAGTTTTTGGCTCTTACCACCTGCTTTATTATTATTGTTATCATCAGC
GGCTGTAGAAAGGGGTGTTGGTACAGGATGATCTGTTTATCCACCATTAGCAGGTAATCT
TGCTCATGCTGGTGGTTCGGTTGATTTAGCTATTTTTTCTTTACACCTTGCAGGTGTATC
CTCAATTTTGGGTGCAGTAAACTTTATTACAACTATTATTAATATACGATGACGTGGTAT
ACAATTTGTACTGCTTCCTTTATTTATTTGATCAGTAAAGATTACAGCTATTTTATTACT
TTTATCCCTACCAGTCTTAGCTGCAGCTATTACTATACTTTTAACTGATCGAAATTTTAA
CACTTCTTTTTTTGATCCTGCAGGAGGTGGTGATCCAATTTTATATCAGCATTTGTTTAA
AAACATGGCTCCTTGAAGGTAT-TTTATAGGGAGTCGGACCTGCCCAGTGA--TTTTTTT
TTAACGGCCGCGGTAC-TCTGACCGTGCAAAGGTAGCATAATCATTTGCCTTATAATTGA
AGGCTAGTATGAAAGGTTTGACAGGAATATGACTGTCTCTGTATGATTAACTAGAATTTT
ACTATTAGGTGAAGAGGCCTAAATTAAATTAAAAGACAAGAAGACCCTATCGAGCTTT-A
AAAAAATTAAAAGATTA-----TTAATTAATAAGC-TTAAAAAATTAGCTTTTAAAAATT
-----TTAGTTGGGGCGACTAAGGAATAACAAAAGCTTCC-TTAAAAGAATT--------
TCAATGTACATATA-TTGATCCATAA-TATTATGATTAATGAAATTAGTTACCGTAGGGA
TAACAGCATAATCTTTTTTGAGAGCTCTTATCGAAAAAAAGGTTTGTGACCTCGATGTTG
GACCAAAATATCCCAAAGATGTAGCAGTCTTTAATGGTTGGTCTGTTCGACCATTAAAAT
TTTACCTGACAGAGCCTTATTC-AAATTGTTTATCT-AAAATATTTTACTTTCAAGTCCT
CCTT--TAAATAT-GATTTCATGATAATT-TCCGTAATTATAAAT--ATATAATTGTAAC
CCATCTACTCCCACTTATAAGCTGCACCTTGATCTGACGTTTAAATTTATAGTA--ATTA
ATATTGCCAACTTCTAGATTTTCAAAAGTTACCTGACGACGACGGTATACAAGCTGTT--
TACAAAAGTAGGTTAGGT-TTAGCGTGGATTGTCGATTATGAGACAGGTTCCCCTGATTG
GTCTAAAACACCGCCAAGCCCTTTGAGTTTTAAATTTTAG--------------------
GTATTCATAGTACTCTGGTAAA--AATTTTATATTTACAATCAAG-AATAATGGGGTATC
TAATCCCAG-TTTCCCTCATGATTTTCGTAGCCTCAGCA-----ATACAGTTATAATTAT
ACAAGCAAGTTATATCTAAATTTTACTTTTATATAAAGGGTTGATAAACT-TTTATC---
------------T---GGCTAACT-AC---------------------------------
----------GGTCGGGTGGAGGGCCGACCGATTCG-CCACCGACCCTGTGTC-GGCAAG
GCCTAAACTCCCCGGGTCCGTCCCA-GGACGCGGTCGGCAGACACGGTCACCCAGTCTCT
GCCAGTC---GAACGTCCCTGGAGGGCCGGGGCGGCCC--GACGCCGACGGCGGCTCCTC
GGTCCCCTGAGCGGATCGGGACAGGCGCGGCTGTACCGGGGCACAC--CGAGGCGCGCCC
CTACCGTCCGC-ACCGCCTTCTGACCG-CCCGAGAACCGGTCGTGGCGCTCTGCCCGCGG
AAAGTGCACACGGCCGACGCGC-GTCCCACC-GCGGGAAGGGTCTTGC--GATCCCGGAC
CCCCACAGCGGGCGC-GC--ACCATCCGAGCTGAATTCCGCAGGCCGACTTTGCGGATCC
ACCCGTTTACCTCTAGGCGGTTTCACGTACTGTTGAACTCTCTC-TTCAAAGTTCTTTTC
AACTTTCCCTCACGGTACTTGTCCGCTATCGGACTCGTGCCAGTATTTAGCCTTAGATGG
AGTTTACCACCCGCTTT-GGCTGCATTCCCAAACAACCCGACTCCCGAGACGCTCGCAGT
CGACGCGCCGGCGGCCAGTAAAGGCCTGACACCCGCTTTGGGAGAGGCCCCGATCAGGAG
GACTTCGGACGCCGGCGCA-TTCGACAGTTGGCGTCCCATACACCACAGCTCCCGCCAGC
CAGGATGCTGGGGGATTCGGTGCTGGGCTGGTCCCGCTTCACTCGCCTCCTTAGGCATGA
TGGTGACACGCTTGGCGTGGATTGCGCACAGGTTGGTGTCCTCAAACAGACCCACCAGGT
AGGCCTCGCTAGCCTCCTGCAGAGCCATGACTGCTGAGCTCTGGAAGCGTAGGTCAGTCT
TGAAGTCCTGGGCGATCTCACGGACCAGACGCTGGAAAGGCAGCTTGCGGATGAGCAGCT
CAGTGCTCTTCTGATAACGGCGGATCTCACGAAGAGCCACTGTACCGGGCCTGTAACGGT
GGGGCTTCTTTACCCCGCCGGTGGCTGGAGCACTCTTGCGAGCAGCCTTGGTAGCAAGCT
GCTTGCGAGGGGCCTTGCCTCCTGTCGACTTTCGGGCCGTCTGCTTG
>Anentome_sp._D_MNHNIM200929659
------------------------------------------------------------
------------------------------------------------------------
------------------------------------------------------------
------------------------------------------------------------
------------------------------------------------------------
------------------------------------------------------------
------------------------------------------------------------
------------------------------------------------------------
------------------------------------------------------------
------------------------------------------------------------
------------------------------------------------------------
------------------------------------------------------------
------------------------------------------------------------
------------------------------------------------------------
------------------------------------------------------------
------------------------------------------------------------
------------------------------------------------------------
------------------------------------------------------------
------------------------------------------------------------
------------------------------------------------------------
---------CAGAGCCTTATTC-AAATTGTTTATCT-AAAGTATTTTACTTTCAAGTCCT
CCTT--TAAATAT-GATTTCATGATAATT-TCCGTAATTATAAAT--ATATAATTGTAAC
CCATCTACTCCTACTTATAAGCTGCACCTTGATCTGACGTTTAAATTTATAGTG--ATTA
ATATTGCCAACTTCTAGATTTTCAAAAGTTACCTGACGACGACGGTATACAAGCTGTT--
TACAAAAGTAGGTTAGGT-TTAACGTGGATTGTCGATTATGAGACAGGTTCCCCTGATTG
GTCTAAAACACCGCCAAGCCCTTTGAGTTTTAAATTTTAG--------------------
GTATTCATAGTACTCTGGTAAATTAATTTTATATTTACAATCAAG-AATAATGGGGTATC
TAATCCCAG-TTTCCCTCATGATTTTCGTAGCCTCAGCA-----ATACAGTTATAATTAT
ACAAGCAATTTATATCTAAATTTTACTTTTATATAAAGGGTTGATAAACTATTTATC---
------------T---AGCTAACT-ACTTTTTTACCTAAAAATATAACTTAATTTCTTGG
TTTAACCGCGGGTCGGGTGGAGGGCCGACCGATTCG-CCACCGACCCTGTGTC-GGCAAG
GCCTAAACTCCCCGGGTCCGTCCCA-GGACGCGGTCGGCAGACACGGTCACCCAGTCTCT
GCCAGTC---GAACGTCCCTGGAGGGCCGGGGCGGCCC--GACGCCGACGGCGGCTCCTC
GGTCCCCTGAGCGGATCGGGACAGGCGCGGCTGTACCGGGGCACAC--CGAGGCGCGCCC
CTACCGTCCGC-ACCGCCTTCTGACCG-CCCGAGAACCGGTCGTGGCGCTCTGCCCGCGG
AAAGTGCACACGGCCGACGCGC-GTCCCACC-GCGGGAAGGGTCTTGC--GATCCCGGAC
CCCCACAGCGGGCGC-GC--ACCATCCGAGCTGAATTCCGCAGGCCGACTTTGCGGATCC
ACCCGTTTACCTCTAGGCGGTTTCACGTACTGTTGAACTCTCTC-TTCAAAGTTCTTTTC
AACTTTCCCTCACGGTACTTGTCCGCTATCGGACTCGTGCCAGTATTTAGCCTTAGATGG
AGTTTACCACCCGCTTT-GGCTGCATTCCCAAACAACCCGACTCCCGAGACGCTCGCAGT
CGACGCGCCGGCGGCCAGTAAAGGCCTGACACCCGCTTTGGGAGAGGCCCCGATCAGGAG
GACTTCGGACGCCGGCGCA-TTCGACAGTTGGCGTCCCATACACCACAGCTCCCGCCAGC
CAGGATGCTGGGGGATTCGGTGCTGGGCTGGTCCCGCTTCACTCGCC-------------
------------------------------------------------------------
------------------------------------------------------------
------------------------------------------------------------
------------------------------------------------------------
------------------------------------------------------------
-----------------------------------------------
>Anentome_sp._D_MNHNIM200929660
------------------------------------------------------------
------------------------------------------------------------
------------------------------------------------------------
------------------------------------------------------------
------------------------------------------------------------
------------------------------------------------------------
------------------------------------------------------------
------------------------------------------------------------
------------------------------------------------------------
------------------------------------------------------------
----------------------------------------------------------AA
AAACATGGCTCCTTGAAGGTAT-TTTATAAGGAGTCGGACCTGCCCAGTGA--TTTTTTT
T-AACGGCCGCGGTAC-TCTGACCGTGCAAAGGTAGCATAATCATTTGCCTTATAATTGA
AGGCTAGTATGAAAGGTTTGACAGGAATATGACTGTCTCTATATGATTAACTAGAATTTT
ACCATTAGGTGAAGAGGCCTAAATTAAATTAAAAGACAAGAAGACCCTATCGAGCTTT-A
AAAAAATTAAAAGATTA-----TTAATTAATAAGC-TTAAAAAATTAGCTTTTAAAAATT
-----TTAGTTGGGGCGACTAAGGAATAACAAAAGCTTCC-TTAAAAGAATT--------
TCAATGTACATGTA-TTGATCCATAA-TATTATGATTAATGAAATTAGTTACCGTAGGGA
TAACAGCATAATCTTTTTTGAGAGCTCTTATCGAAAAAAAGGTTTGTGACCTCGATGTTG
GACCAAAATATCCCAAAGATGTAGCAGTCTTTAATGGTTGGTCTGTTCGACCATTAAAAT
TTTACCTGACAGAGCCTTATTC-AAATTGTTTATCT-AAAATATTTTACTTTCAAGTCCT
CCTT--TAAATAT-GATTTCATGATAATT-TCCGTAATTATAAAT--ATATAATTGTAAC
CCATCTACTCCTACTTATAAGCTGCACCTTGATCTGACGTTTAAATTTATAGTA--ATTA
ATATTGCCAACTTCTAGATTTTCAAAAGTTACCTGACGACGACGGTATACAAGCTGTT--
TACAAAAGTAGGTTAGGT-TTAACGTGGATTGTCGATTATGAGACAGGTTCCCCTGATTG
GTCTAAAACACCGCCAAGCCCTTTGAGTTTTAAATTTTAG--------------------
GTATTCATAGTACTCTGGTAAATTAATTTTATATTTACAATCAAG-AATAATGGGGTATC
TAATCCCAG-TTTCCCTCATGATTTTCGTAACTTCAGCA-----ATACAGTTATAATTAT
ACAAGCAATTTATATCTAAATTTTACTTTTATATAAAGGGTTG-TAAACTATTTATC---
------------T--GG-CTAACT-AC---------------------------------
------------------------------------------------------------
------------------------------------------------------------
------------------------------------------------------------
------------------------------------------------------------
------------------------------------------------------------
------------------------------------------------------------
------------------------------------------------------------
------------------------------------------------------------
------------------------------------------------------------
------------------------------------------------------------
------------------------------------------------------------
------------------------------------------------------------
------------------------------------------------------------
------------------------------------------------------------
------------------------------------------------------------
------------------------------------------------------------
------------------------------------------------------------
------------------------------------------------------------
-----------------------------------------------
>Anentome_sp._D_MNHNIM200929661
AACTTTATATATTTTATTTGGAATGTGATCGGGATTGGTTGGTACAGGATTAAGCTTATT
AATTCGTGCTGAATTAGGTCAACCTGGAGCTTTATTAGGTGACGATCAGTTATATAACGT
AATTGTTACAGCACATGCTTTTGTTATAATTTTTTTTCTGGTTATACCTATAATAATCGG
AGGATTTGGTAATTGACTAATTCCGCTAATACTTGGTGCACCAGATATGGCGTTTCCACG
TATAAATAATATAAGTTTTTGGCTCTTACCACCTGCTTTATTATTATTGTTATCATCAGC
GGCTGTAGAAAGGGGTGTTGGTACAGGATGATCTGTTTATCCACCATTAGCAGGTAATCT
TGCTCATGCTGGTGGTTCGGTTGATTTAGCTATTTTTTCTTTACACCTTGCAGGTGTATC
CTCAATTTTGGGTGCAGTAAACTTTATTACAACTATTATTAATATACGATGACGTGGTAT
ACAATTTGTACTGCTTCCTTTATTTATTTGATCAGTAAAGATTACAGCTATTTTATTACT
TTTATCCCTACCAGTCTTAGCTGCAGCTATTACTATACTTTTAACTGATCGAAATTTTAA
CACTTCTTTTTTTGATCCTGCAGGAGGTGGTGATCCAATT------------------AA
AAACATGGCTCCTTGAAGGTAT-TTTATAGGGAGTCGGACCTGCCCAGTGA--TTTTTTT
TTAACGGCCGCGGTAC-TCTGACCGTGCAAAGGTAGCATAATCATTTGCCTTATAATTGA
AGGCTAGTATGAAAGGTTTGACAGGAATATGACTGTCTCTGTATGATTAACTAGAATTTT
ACTATTAGGTGAAGAGGCCTAAATTAAATTAAAAGACAAGAAGACCCTATCGAGCTTT-A
AAAAAATTAAAAGATTA-----TTAATTAATAAGC-TTAAAAAATTAGCTTTTAAAAATT
-----TTAGTTGGGGCGACTAAGGAATAACAAAAGCTTCC-TTAAAAGAATT--------
TCAATGTACATATA-TTGATCCATAA-TATTATGATTAATGAAATTAGTTACCGTAGGGA
TAACAGCATAATCTTTTTTGAGAGCTCTTATCGAAAAAAAGGTTTGTGACCTCGATGTTG
GACCAAAATATCCCAAAGATGTAGCAGTCTTTAATGGTTGGTCTGTTCGACCATTAAAAT
TTTACCTGACAGAGCCTTATTC-AAATTGTTTATCT-AAAATATTTTACTTTCAAGTCCT
CCTT--TAAATAT-GATTTCATGATAATT-TCCGTAATTATAAAT--ATATAATTGTAAC
CCATCTACTCCCACTTATAAGCTGCACCTTGATCTGACGTTTAAATTTATAGTA--ATTA
ATATTGCCAACTTCTAGATTTTCAAAAGTTACCTGACGACGACGGTATACAAGCTGTT--
TACAAAAGTAGGTTAGGT-TTAGCGTGGATTGTCGATTATGAGACAGGTTCCCCTGATTG
GTCTAAAACACCGCCAAGCCCTTTGAGTTTTAAATTTTAG--------------------
GTATTCATAGTACTCTGGTAAA--AATTTTATATTTACAATCAAG-AATAATGGGGTATC
TAATCCCAG-TTTCCCTCATGATTTTCGTAGCCTCAGCA-----ATACAGTTATAATTAT
ACAAGCAAGTTATATCTAAATTTTACTTTTATATAAAGGGTTGATAAACT-TTTATC---
------------T---GGCTAACT-AC---------------------------------
----------GGTCGGGTGGAGGGCCGACCGATTCG-CCACCGACCCTGTGTC-GGCAAG
GCCTAAACTCCCCGGGTCCGTCCCA-GGACGCGGTCGGCAGACACGGTCACCCAGTCTCT
GCCAGTC---GAACGTCCCTGGAGGGCCGGGGCGGCCC--GACGCCGACGGCGGCTCCTC
GGTCCCCTGAGCGGATCGGGACAGGCGCGGCTGTACCGGGGCACAC--CGAGGCGCGCCC
CTACCGTCCGC-ACCGCCTTCTGACCG-CCCGAGAACCGGTCGTGGCGCTCTGCCCGCGG
AAAGTGCACACGGCCGACGCGC-GTCCCACC-GCGGGAAGGGTCTTGC--GATCCCGGAC
CCCCACAGCGGGCGC-GC--ACCATCCGAGCTGAATTCCGCAGGCCGACTTTGCGGATCC
ACCCGTTTACCTCTAGGCGGTTTCACGTACTGTTGAACTCTCTC-TTCAAAGTTCTTTTC
AACTTTCCCTCACGGTACTTGTCCGCTATCGGACTCGTGCCAGTATTTAGCCTTAGATGG
AGTTTACCACCCGCTTT-GGCTGCATTCCCAAACAACCCGACTCCCGAGACGCTCGCAGT
CGACGCGCCGGCGGCCAGTAAAGGCCTGACACCCGCTTTGGGAGAGGCCCCGATCAGGAG
GACTTCGGACGCCGGCGCA-TTCGACAGTTGGCGTCCCATACACCACAGCTCCCGCCAGC
CAGGATGCTGGGGGATTCGGTGCTGGGCTGGTCCCGCTTCACTCGCCTCCTTGGGCATGA
TGGTGACACGCTTGGCGTGGATTGCGCACAGGTTGGTGTCCTCAAACAGACCCACCAGGT
AGGCCTCGCTAGCCTCCTGCAGAGCCATGACTGCTGAGCTCTGGAAGCGTAGGTCAGTCT
TGAAGTCCTGGGCGATCTCACGGACCAGACGCTGGAAAGGCAGCTTGCGGATGAGCAGCT
CAGTGCTCTTCTGATAACGGCGGATCTCACGAAGAGCCACTGTACCGGGCCTGTAACGGT
GGGGCTTCTTTACCCCGCCGGTGGCTGGAGCACTCTTGCGAGCAGCCTTGGTAGCAAGCT
GCTTGCGAGGGGCCTTGCCTCCTGTCGACTTTCGGGCCGTCTGCTTG
>Anentome_sp._D_MNHNIM200929663
------------------------------------------------------------
------------------------------------------------------------
------------------------------------------------------------
------------------------------------------------------------
------------------------------------------------------------
------------------------------------------------------------
------------------------------------------------------------
------------------------------------------------------------
------------------------------------------------------------
------------------------------------------------------------
------------------------------------------------------------
------------------------------------------------------------
------------------------------------------------------------
------------------------------------------------------------
------------------------------------------------------------
------------------------------------------------------------
------------------------------------------------------------
------------------------------------------------------------
------------------------------------------------------------
------------------------------------------------------------
---------CAGAGCCTTATTC-AAATTGTTTATCT-AAAATATTTTACTTTCAAGTCCT
CCTT--TAAATAT-GATTTCATGATAATT-TCCGTAATTATAAAT--ATATAATTGTAAC
CCATCTACTCCTACTTATAAGCTGCACCTTGATCTGACGTTTAAATTTATAGTA--ATTA
ATATTGCCAACTTCTAGATTTTCAAAAGTTACCTGACGACGACGGTATACAAGCTGTT--
TACAAAAGTAGGTTAGGT-TTAACGTGGATTGTCGATTATGAGACAGGTTCCCCTGATTG
GTCTAAAACACCGCCAAGCCCTTTGAGTTTTAAATTTTAG--------------------
GTATTCATAGTACTCTGGTAAATTAATTTTATATTTACAATCAAG-AATAATGGGGTATC
TAATCCCAG-TTTCCCTCATGATTTTCGTAACTTCAGCA-----ATACAGTTATAATTAT
ACAAGCAATTTATATCTAAATTTTACTTTTATATAAAGGGTTGATAAACTATTTATC---
------------TT-GGGCTAACT-ACTTTTTTACCTAAAAATATAACTTAATTTCTTGG
GTTAACCGCGGGTCGGGTGGAGGGCCGACCGATTCG-CCACCGACCCTGTGTC-GGCAAG
GCCTAAACTCCCCGGGTCCGTCCCA-GGACGCGGTCGGCAGACACGGTCACCCAGTCTCT
GCCAGTC---GAACGTCCCTGGAGGGCCGGGGCGGCCC--GACGCCGACGGCGGCTCCTC
GGTCCCCTGAGCGGATCGGGACAGGCGCGGCTGTACCGGGGCACAC--CGAGGCGCGCCC
CTACCGTCCGC-ACCGCCTTCTGACCG-CCCGAGAACCGGTCGTGGCGCTCTGCCCGCGG
AAAGTGCACACGGCCGACGCGC-GTCCCACC-GCGGGAAGGGTCTTGC--GATCCCGGAC
CCCCACAGCGGGCGC-GC--ACCATCCGAGCTGAATTCCGCAGGCCGACTTTGCGGATCC
ACCCGTTTACCTCTAGGCGGTTTCACGTACTGTTGAACTCTCTC-TTCAAAGTTCTTTTC
AACTTTCCCTCACGGTACTTGTCCGCTATCGGACTCGTGCCAGTATTTAGCCTTAGATGG
AGTTTACCACCCGCTTT-GGCTGCATTCCCAAACAACCCGACTCCCGAGACGCTCGCAGT
CGACGCGCCGGCGGCCAGTAAAGGCCTGACACCCGCTTTGGGAGAGGCCCCGATCAGGAG
GACTTCGGACGCCGGCGCA-TTCGACAGTTGGCGTCCCATACACCACAGCTCCCGCCAGC
CAGGATGCTGGGGGATTCGGTGCTGGGCTGGTCCCGCTTCACTCGCC-------------
------------------------------------------------------------
------------------------------------------------------------
------------------------------------------------------------
------------------------------------------------------------
------------------------------------------------------------
-----------------------------------------------
